# Supplementary material for: Association of workplace bullying and burnout with nurses’ suicidal ideation in Bangladesh
Source: Sci Rep. 2023 Sep 5;13:14641. doi: 10.1038/s41598-023-41594-4 (PMC10480219; doi:10.1038/s41598-023-41594-4)
Supplement: Supplementary file 2 — Supplementary Information 1. [file 41598_2023_41594_MOESM2_ESM.csv]

Gender	Educational_degree	Division_of_job_center	Smoking_status	Sufficient_equipment	snaq_1	snaq_2	snaq_3	snaq_4	snaq_5	snaq_6	snaq_7	snaq_8	snaq_9	bms_1	bms_2	bms_3	bms_4	bms_5	bms_6	bms_7	bms_8	bms_9	bms_10	sidas_1	sidas_2	sidas_3	sidas_4	sidas_5	SNAQ_total_score	SNAQ_cat	BMS_total_score	BMS_mean_score	sidas_2_reverse	SIDAS_total_score	Age_cont	Age_cat	Marital_status_new	Division_of_work_place	Type_of_job_new	Level_of_hospital_new	Working_hours_cat	Total_experience_cat	Department_new	Income_cat_new	H_Ideation_bi	Burnout_bi
Female	Master's degree or above	Dhaka	Never smoking	No	1	1	1	1	1	1	2	2	1	4	3	1	1	3	1	4	1	7	3	0	10	0	1	0	11	non-exposed/<15	28	2.799999952	0	1	25	25-29 yr	unmarried	Dhaka	Private	Tertiary	37-48 hours	<3 years	criti	>29,999	No_high_ideation	<4/No
Female	Diploma degree	Dhaka	Never smoking	No	2	3	2	3	3	4	4	4	2	3	3	3	1	3	4	1	1	1	2	1	1	1	1	1	27	targets of bullying/>22	22	2.200000048	9	13	29.2	25-29 yr	married	Dhaka	Govt	Tertiary	<37 hours	>5 years	surg	>29,999	No_high_ideation	<4/No
Female	Diploma degree	Dhaka	Never smoking	No	2	1	1	1	1	1	2	1	1	5	3	4	1	4	4	4	3	4	3	0	10	0	0	0	11	non-exposed/<15	35	3.5	0	0	31	>29 yr	married	Dhaka	Govt	Tertiary	37-48 hours	>5 years	med	21,000-29,999	No_high_ideation	<4/No
Female	Master's degree or above	Dhaka	Never smoking	Yes	1	1	1	1	1	1	1	1	1	3	1	3	1	1	3	3	1	1	1	0	10	0	0	0	9	non-exposed/<15	18	1.799999952	0	0	41.4	>29 yr	married	Dhaka	Govt	Tertiary	<37 hours	>5 years	criti	>29,999	No_high_ideation	<4/No
Female	Diploma degree	Dhaka	Never smoking	Yes	5	5	5	5	2	5	5	5	5	1	4	4	1	7	7	4	7	7	1	10	0	10	10	10	42	targets of bullying/>22	43	4.300000191	10	50	24.3	<25 yr	unmarried	Dhaka	Private	Tertiary	>48 hours	<3 years	med	<21,000	Yes_high_ideations	=>4/Yes
Female	Diploma degree	Dhaka	Never smoking	Yes	4	1	1	1	2	2	4	2	3	4	3	3	1	3	4	4	4	3	1	0	10	0	0	0	20	at high risk/15-22	30	3	0	0	27	25-29 yr	married	Dhaka	Private	Tertiary	37-48 hours	3-5 years	med	21,000-29,999	No_high_ideation	<4/No
Female	Diploma degree	Dhaka	Never smoking	Yes	1	1	1	1	1	2	2	2	1	4	3	3	1	1	6	4	1	6	4	0	10	0	0	0	12	non-exposed/<15	33	3.299999952	0	0	23.8	<25 yr	unmarried	Dhaka	Private	Primary	37-48 hours	<3 years	med	<21,000	No_high_ideation	<4/No
Female	Diploma degree	Sylhet	Never smoking	No	5	2	3	2	5	5	2	5	5	7	4	5	5	7	7	4	4	7	1	1	10	0	0	0	34	targets of bullying/>22	51	5.099999905	0	1	24	<25 yr	unmarried	Sylhet	Private	Secondary	<37 hours	<3 years	gyn	<21,000	No_high_ideation	=>4/Yes
Female	Bachelor's degree	Sylhet	Never smoking	Yes	2	2	1	1	5	5	3	3	5	3	7	7	5	4	7	4	7	5	7	0	10	0	0	0	27	targets of bullying/>22	56	5.599999905	0	0	24	<25 yr	unmarried	Sylhet	Private	Tertiary	37-48 hours	<3 years	criti	<21,000	No_high_ideation	=>4/Yes
Female	Bachelor's degree	Dhaka	Never smoking	No	2	2	2	1	2	2	1	2	2	2	2	3	3	3	3	2	2	2	3	0	9	0	1	1	16	at high risk/15-22	25	2.5	1	3	27.2	25-29 yr	married	Dhaka	Govt	Tertiary	<37 hours	3-5 years	surg	21,000-29,999	No_high_ideation	<4/No
Female	Bachelor's degree	Barishal	Never smoking	Yes	1	1	1	2	2	2	2	1	2	4	7	7	2	4	4	4	3	4	2	0	10	0	1	0	14	non-exposed/<15	41	4.099999905	0	1	23	<25 yr	married	Others	Govt	Tertiary	37-48 hours	3-5 years	criti	<21,000	No_high_ideation	=>4/Yes
Female	Bachelor's degree	Dhaka	Never smoking	No	2	1	1	1	1	2	2	2	1	4	3	3	3	3	3	4	3	4	1	9	10	0	1	0	13	non-exposed/<15	31	3.099999905	0	10	24.4	<25 yr	unmarried	Dhaka	Private	Secondary	<37 hours	<3 years	criti	<21,000	No_high_ideation	<4/No
Female	Bachelor's degree	Dhaka	Never smoking	No	5	5	5	2	3	4	4	4	2	3	4	4	5	3	2	3	1	4	2	0	10	0	0	0	34	targets of bullying/>22	31	3.099999905	0	0	25	25-29 yr	unmarried	Dhaka	Govt	Secondary	37-48 hours	3-5 years	med	21,000-29,999	No_high_ideation	<4/No
Female	Diploma degree	Dhaka	Never smoking	No	2	1	2	1	1	2	2	2	1	5	4	4	4	5	7	4	4	5	4	2	10	1	3	3	14	non-exposed/<15	46	4.599999905	0	9	25.7	25-29 yr	married	Dhaka	Private	Tertiary	>48 hours	3-5 years	criti	<21,000	No_high_ideation	=>4/Yes
Female	Bachelor's degree	Dhaka	Never smoking	Yes	2	2	2	2	1	2	1	2	1	4	1	4	1	3	3	4	7	7	1	0	10	0	0	0	15	at high risk/15-22	35	3.5	0	0	31	>29 yr	married	Dhaka	Govt	Tertiary	37-48 hours	>5 years	criti	>29,999	No_high_ideation	<4/No
Female	Diploma degree	Dhaka	Never smoking	No	2	4	3	4	2	4	2	4	2	5	5	5	3	5	5	2	5	6	3	2	3	1	2	2	27	targets of bullying/>22	44	4.400000095	7	14	38.2	>29 yr	married	Dhaka	Govt	Tertiary	<37 hours	>5 years	surg	>29,999	No_high_ideation	=>4/Yes
Female	Bachelor's degree	Sylhet	Never smoking	No	2	2	1	3	2	2	2	2	1	4	2	3	2	3	2	3	2	3	2	10	10	10	10	0	17	at high risk/15-22	26	2.599999905	0	30	30	>29 yr	married	Sylhet	Govt	Tertiary	<37 hours	>5 years	all	>29,999	Yes_high_ideations	<4/No
Female	Master's degree or above	Mymensingh	Never smoking	Yes	2	3	3	5	2	4	4	1	2	5	6	6	4	4	4	4	5	5	5	7	10	0	10	10	26	targets of bullying/>22	48	4.800000191	0	27	32	>29 yr	married	Others	Govt	Tertiary	<37 hours	<3 years	surg	21,000-29,999	Yes_high_ideations	=>4/Yes
Female	Diploma degree	Chattogram	Never smoking	No	2	2	1	4	3	2	3	4	2	1	1	1	1	2	2	2	1	3	1	1	10	0	0	0	23	targets of bullying/>22	15	1.5	0	1	33	>29 yr	married	Chattogram	Govt	Tertiary	<37 hours	>5 years	all	>29,999	No_high_ideation	<4/No
Female	Master's degree or above	Chattogram	Never smoking	Yes	1	1	1	1	1	1	1	1	1	1	1	1	1	1	1	1	1	1	1	0	0	0	0	0	9	non-exposed/<15	10	1	10	10	33	>29 yr	married	Chattogram	Govt	Tertiary	<37 hours	>5 years	med	21,000-29,999	No_high_ideation	<4/No
Female	Diploma degree	Chattogram	Never smoking	No	1	3	1	1	1	1	2	1	1	3	1	1	1	1	1	2	1	4	2	0	10	0	0	0	12	non-exposed/<15	17	1.700000048	0	0	30	>29 yr	married	Chattogram	Govt	Secondary	37-48 hours	>5 years	all	21,000-29,999	No_high_ideation	<4/No
Female	Diploma degree	Dhaka	Never smoking	Yes	2	2	2	5	5	5	2	5	2	7	5	4	2	4	4	4	5	7	3	0	10	0	0	0	30	targets of bullying/>22	45	4.5	0	0	23	<25 yr	married	Dhaka	Private	Secondary	<37 hours	<3 years	criti	<21,000	No_high_ideation	=>4/Yes
Female	Diploma degree	Sylhet	Never smoking	Yes	2	1	1	1	2	2	2	1	2	1	1	1	1	2	1	1	1	1	1	0	10	0	0	0	14	non-exposed/<15	11	1.100000024	0	0	23.4	<25 yr	unmarried	Sylhet	Private	Tertiary	<37 hours	<3 years	criti	<21,000	No_high_ideation	<4/No
Female	Diploma degree	Chattogram	Never smoking	No	1	2	2	2	2	2	2	2	1	1	1	1	1	1	1	3	1	1	1	0	10	0	0	0	16	at high risk/15-22	12	1.200000048	0	0	25	25-29 yr	married	Chattogram	Private	Primary	37-48 hours	3-5 years	em	<21,000	No_high_ideation	<4/No
Female	Bachelor's degree	Dhaka	Never smoking	No	2	2	1	2	2	3	2	3	2	3	3	3	3	3	4	4	4	3	3	3	8	3	2	3	19	at high risk/15-22	33	3.299999952	2	13	36	>29 yr	married	Dhaka	Govt	Tertiary	<37 hours	>5 years	med	>29,999	No_high_ideation	<4/No
Female	Diploma degree	Khulna	Never smoking	Yes	1	1	1	1	1	1	1	1	1	1	1	1	1	1	1	1	1	1	1	0	10	0	0	0	9	non-exposed/<15	10	1	0	0	28	25-29 yr	unmarried	Others	Govt	Primary	<37 hours	>5 years	med	21,000-29,999	No_high_ideation	<4/No
Female	Bachelor's degree	Sylhet	Never smoking	No	2	2	2	2	2	2	2	2	2	5	3	4	2	2	2	4	2	3	3	0	10	10	10	10	18	at high risk/15-22	30	3	0	30	30	>29 yr	married	Sylhet	Govt	Tertiary	<37 hours	3-5 years	criti	>29,999	Yes_high_ideations	<4/No
Female	Diploma degree	Chattogram	Never smoking	Yes	1	1	1	1	1	1	1	1	1	4	4	1	1	1	1	2	4	4	1	0	10	0	10	10	9	non-exposed/<15	23	2.299999952	0	20	27.8	25-29 yr	married	Chattogram	Govt	Primary	<37 hours	<3 years	med	>29,999	No_high_ideation	<4/No
Female	Diploma degree	Sylhet	Never smoking	Yes	1	1	1	1	1	1	2	1	1	2	2	1	1	2	2	1	1	1	1						10	non-exposed/<15	14	1.399999976			22.2	<25 yr	unmarried	Sylhet	Private	Tertiary	37-48 hours	<3 years	med	<21,000		<4/No
Female	Bachelor's degree	Dhaka	Never smoking	No	2	2	2	3	2	3	3	4	2	4	4	3	3	3	4	4	4	4	4	4	6	3	3	2	23	targets of bullying/>22	37	3.700000048	4	16	32.4	>29 yr	married	Dhaka	Govt	Tertiary	<37 hours	>5 years	surg	>29,999	No_high_ideation	<4/No
Female	Diploma degree	Khulna	Never smoking	No	2	2	3	1	2	3	3	3	3	3	4	4	1	4	4	4	4	4	1	0	10	0	0	0	22	at high risk/15-22	33	3.299999952	0	0	48	>29 yr	married	Others	Govt	Tertiary	37-48 hours	>5 years	med	>29,999	No_high_ideation	<4/No
Female	Diploma degree	Sylhet	Never smoking	No	1	1	1	1	1	1	1	1	1	1	6	3	4	1	3	2	1	7	1	0	0	0	0	0	9	non-exposed/<15	29	2.900000095	10	10	27	25-29 yr	married	Sylhet	Govt	Tertiary	37-48 hours	<3 years	med	21,000-29,999	No_high_ideation	<4/No
Female	Master's degree or above	Sylhet	Never smoking	Yes	3	3	3	5	4	4	1	2	1	7	7	4	4	2	3	1	3	3	2	10	0	10	0	10	26	targets of bullying/>22	36	3.599999905	10	40	54	>29 yr	married	Sylhet	Govt	Tertiary	37-48 hours	>5 years	em	>29,999	Yes_high_ideations	<4/No
Female	Bachelor's degree	Dhaka	Never smoking	No	2	2	1	2	2	2	1	3	1	3	3	3	3	3	4	2	2	2	3	1	1	1	1	1	16	at high risk/15-22	28	2.799999952	9	13	35.2	>29 yr	married	Dhaka	Govt	Tertiary	<37 hours	>5 years	surg	>29,999	No_high_ideation	<4/No
Female	Master's degree or above	Chattogram	Never smoking	No	5	2	2	2	5	5	5	2	2	6	7	7	3	7	7	3	7	7	5	7	2	0	8	5	30	targets of bullying/>22	59	5.900000095	8	28	32	>29 yr	married	Chattogram	Govt	Tertiary	<37 hours	<3 years	med	21,000-29,999	Yes_high_ideations	=>4/Yes
Female	Diploma degree	Sylhet	Never smoking	Yes	4	3	2	1	2	2	2	2	1	5	4	5	2	6	6	4	5	5	7	2	9	0	4	6	19	at high risk/15-22	49	4.900000095	1	13	25	25-29 yr	unmarried	Sylhet	Private	Secondary	>48 hours	<3 years	all	<21,000	No_high_ideation	=>4/Yes
Female	Diploma degree	Chattogram	Never smoking	Yes	1	1	1	1	1	2	1	2	1	3	1	1	2	1	1	1	1	1	1	0	10	0	0	0	11	non-exposed/<15	13	1.299999952	0	0	21.5	<25 yr	unmarried	Chattogram	Private	Secondary	<37 hours	<3 years	all	<21,000	No_high_ideation	<4/No
Female	Bachelor's degree	Dhaka	Never smoking	No	2	2	2	2	1	2	2	2	2	3	3	3	3	3	3	2	2	2	2	2	8	1	2	2	17	at high risk/15-22	26	2.599999905	2	9	34	>29 yr	married	Dhaka	Govt	Tertiary	<37 hours	>5 years	surg	>29,999	No_high_ideation	<4/No
Female	Diploma degree	Barishal	Never smoking	No	1	1	1	1	1	1	1	1	1	4	3	3	1	4	3	4	1	4	1	0	10	0	0	0	9	non-exposed/<15	28	2.799999952	0	0	36	>29 yr	married	Others	Govt	Secondary	<37 hours	>5 years	med	21,000-29,999	No_high_ideation	<4/No
Female	Diploma degree	Dhaka	Never smoking	Yes	1	1	1	1	1	1	1	1	1	3	1	1	1	1	1	3	1	3	1	0	10	0	0	0	9	non-exposed/<15	16	1.600000024	0	0	25.9	25-29 yr	unmarried	Dhaka	Private	Primary	>48 hours	3-5 years	med	<21,000	No_high_ideation	<4/No
Female	Bachelor's degree	Dhaka	Never smoking	No	5	3	2	5	2	1	2	5	5	4	5	4	1	3	3	1	3	1	1	0	0	0	0	0	30	targets of bullying/>22	26	2.599999905	10	10	36.4	>29 yr	married	Dhaka	Govt	Tertiary	37-48 hours	>5 years	med	>29,999	No_high_ideation	<4/No
Female	Diploma degree	Chattogram	Never smoking	No	1	1	1	1	2	1	1	1	1	1	1	1	1	4	1	1	1	4	1	0	10	0	0	0	10	non-exposed/<15	16	1.600000024	0	0	33	>29 yr	married	Chattogram	Govt	Primary	>48 hours	>5 years	criti	21,000-29,999	No_high_ideation	<4/No
Female	Diploma degree	Sylhet	Never smoking	Yes	1	1	1	1	1	1	1	1	1	4	3	4	1	4	4	3	1	1	1	0	10	0	0	0	9	non-exposed/<15	26	2.599999905	0	0	23.4	<25 yr	unmarried	Sylhet	Private	Secondary	37-48 hours	<3 years	gyn	<21,000	No_high_ideation	<4/No
Female	Bachelor's degree	Dhaka	Never smoking	No	2	2	2	1	2	1	2	2	2	3	5	4	1	4	5	3	2	3	1	7	8	1	7	2	16	at high risk/15-22	31	3.099999905	2	19	26.5	25-29 yr	unmarried	Dhaka	Govt	Tertiary	<37 hours	3-5 years	surg	21,000-29,999	No_high_ideation	<4/No
Female	Master's degree or above	Sylhet	Never smoking	No	2	2	2	2	2	5	2	2	2	4	3	3	4	4	3	3	3	6	4	0	10	0	0	0	21	at high risk/15-22	37	3.700000048	0	0	29	25-29 yr	unmarried	Sylhet	Govt	Tertiary	<37 hours	>5 years	em	21,000-29,999	No_high_ideation	<4/No
Female	Diploma degree	Dhaka	Never smoking	Yes	1	1	1	1	1	2	1	2	1	1	2	1	1	1	1	1	1	1	1	0	0	0	0	0	11	non-exposed/<15	11	1.100000024	10	10	26.5	25-29 yr	married	Dhaka	Govt	Tertiary	37-48 hours	>5 years	all	21,000-29,999	No_high_ideation	<4/No
Female	Master's degree or above	Khulna	Never smoking	No	2	5	3	5	5	5	5	5	5	7	7	5	3	4	5	4	3	4	5	8	9	7	7	4	40	targets of bullying/>22	47	4.699999809	1	27	44	>29 yr	married	Others	Govt	Tertiary	<37 hours	>5 years	med	>29,999	Yes_high_ideations	=>4/Yes
Female	Diploma degree	Dhaka	Never smoking	Yes	1	1	3	4	1	1	1	1	1	5	1	4	1	4	4	4	4	1	1	0	10	10	0	0	14	non-exposed/<15	29	2.900000095	0	10	24	<25 yr	unmarried	Dhaka	Private	Primary	>48 hours	<3 years	all	<21,000	No_high_ideation	<4/No
Female	Diploma degree	Dhaka	Never smoking	Yes	1	1	1	1	1	2	1	2	1	1	3	1	1	3	1	3	1	4	2	0	10	0	0	0	11	non-exposed/<15	20	2	0	0	24	<25 yr	unmarried	Dhaka	Private	Tertiary	37-48 hours	3-5 years	med	<21,000	No_high_ideation	<4/No
Female	Bachelor's degree	Dhaka	Never smoking	No	1	1	1	1	3	2	2	4	5	6	3	4	1	4	4	3	4	7	4	0	10	0	0	0	20	at high risk/15-22	40	4	0	0	23.6	<25 yr	married	Dhaka	Private	Secondary	>48 hours	<3 years	med	<21,000	No_high_ideation	=>4/Yes
Female	Diploma degree	Chattogram	Never smoking	No	1	2	1	2	1	1	1	1	1	3	4	3	1	2	2	3	1	2	1	0	10	0	0	0	11	non-exposed/<15	22	2.200000048	0	0	25.5	25-29 yr	married	Chattogram	Private	Secondary	37-48 hours	3-5 years	med	>29,999	No_high_ideation	<4/No
Female	Diploma degree	Dhaka	Never smoking	No	2	2	2	2	3	2	2	2	2	7	3	4	3	7	7	5	7	7	4	10	10	0	1	0	19	at high risk/15-22	54	5.400000095	0	11	29	25-29 yr	unmarried	Dhaka	Govt	Tertiary	37-48 hours	>5 years	criti	21,000-29,999	No_high_ideation	=>4/Yes
Female	Diploma degree	Sylhet	Never smoking	Yes	1	1	1	1	1	1	2	1	1	2	2	2	2	1	3	1	1	2	2	1	10	2	2	0	10	non-exposed/<15	18	1.799999952	0	5	23	<25 yr	unmarried	Sylhet	Private	Tertiary	>48 hours	<3 years	surg	<21,000	No_high_ideation	<4/No
Female	Diploma degree	Sylhet	Never smoking	No	2	2	2	2	5	3	2	2	1	7	7	7	2	3	3	5	7	7	3	0	10	0	0	0	21	at high risk/15-22	51	5.099999905	0	0	25	25-29 yr	married	Sylhet	Private	Tertiary	<37 hours	3-5 years	criti	<21,000	No_high_ideation	=>4/Yes
Female	Master's degree or above	Dhaka	Never smoking	Yes	1	1	1	1	1	1	2	1	1	4	2	3	1	2	4	3	3	4	2	0	10	1	0	0	10	non-exposed/<15	28	2.799999952	0	1	25	25-29 yr	unmarried	Dhaka	Private	Tertiary	37-48 hours	<3 years	all	21,000-29,999	No_high_ideation	<4/No
Female	Master's degree or above	Dhaka	Never smoking	No	4	2	5	1	2	2	2	2	1	4	3	5	1	4	3	2	2	4	2	3	3	2	4	8	21	at high risk/15-22	30	3	7	24	39	>29 yr	married	Dhaka	Govt	Tertiary	37-48 hours	>5 years	surg	>29,999	Yes_high_ideations	<4/No
Female	Master's degree or above	Dhaka	Never smoking	No	2	2	1	1	2	2	2	1	1	2	3	3	2	4	4	3	3	2	2	3	4	3	6	5	14	non-exposed/<15	28	2.799999952	6	23	24	<25 yr	married	Dhaka	Govt	Tertiary	<37 hours	<3 years	all	21,000-29,999	Yes_high_ideations	<4/No
Female	Bachelor's degree	Dhaka	Never smoking	No	2	2	2	2	1	1	4	2	5	5	4	4	1	6	5	3	2	5	1	0	10	0	0	0	21	at high risk/15-22	36	3.599999905	0	0	33	>29 yr	married	Dhaka	Govt	Primary	37-48 hours	>5 years	med	21,000-29,999	No_high_ideation	<4/No
Female	Diploma degree	Sylhet	Never smoking	No	1	1	1	1	1	1	2	2	1	7	1	1	1	1	1	1	1	1	1	0	0	0	0	0	11	non-exposed/<15	16	1.600000024	10	10	23	<25 yr	unmarried	Sylhet	Private	Tertiary	37-48 hours	<3 years	gyn	<21,000	No_high_ideation	<4/No
Female	Diploma degree	Rangpur	Never smoking	Yes	2	3	2	1	2	3	2	3	1	5	7	7	1	7	7	1	7	7	1	0	0	0	0	0	19	at high risk/15-22	50	5	10	10	23.8	<25 yr	unmarried	Others	Private	Secondary	37-48 hours	<3 years	surg	<21,000	No_high_ideation	=>4/Yes
Female	Diploma degree	Sylhet	Never smoking	No	1	1	1	1	1	1	1	3	1	1	4	3	1	1	2	2	1	7	1	0	0	0	1	0	11	non-exposed/<15	23	2.299999952	10	11	29	25-29 yr	married	Sylhet	Govt	Tertiary	37-48 hours	3-5 years	med	21,000-29,999	No_high_ideation	<4/No
Female	Diploma degree	Khulna	Never smoking	Yes	1	1	1	1	1	1	1	1	1	5	3	4	2	3	3	3	2	1	4	0	10	0	0	1	9	non-exposed/<15	30	3	0	1	22	<25 yr	unmarried	Others	Private	Secondary	<37 hours	<3 years	criti		No_high_ideation	<4/No
Female	Diploma degree	Sylhet	Never smoking	Yes	1	1	1	1	1	1	1	1	1	3	2	2	1	1	1	1	1	5	1	0	0	0	0	0	9	non-exposed/<15	18	1.799999952	10	10	26	25-29 yr	unmarried	Sylhet	Private	Secondary	37-48 hours	3-5 years	all	<21,000	No_high_ideation	<4/No
Female	Diploma degree	Dhaka	Never smoking	Yes	4	3	2	2	4	3	3	2	4	7	5	4	4	7	5	6	2	6	7	6	5	5	7	5	27	targets of bullying/>22	53	5.300000191	5	28	24	<25 yr	unmarried	Dhaka	Private	Secondary	37-48 hours	3-5 years	gyn	<21,000	Yes_high_ideations	=>4/Yes
Female	Master's degree or above	Sylhet	Never smoking	Yes	3	2	1	2	1	2	1	2	1	4	4	3	1	4	4	1	4	6	1	0	10	0	0	0	15	at high risk/15-22	32	3.200000048	0	0	32	>29 yr	unmarried	Sylhet	Govt	Tertiary	37-48 hours	>5 years	surg	21,000-29,999	No_high_ideation	<4/No
Female	Diploma degree	Sylhet	Never smoking	No	2	2	2	2	2	2				4	3	3	1	2	3	3	3	3	3	10	10	10	10	10		targets of bullying/>22	28	2.799999952	0	40	27	25-29 yr	unmarried	Sylhet	Govt	Tertiary	<37 hours	3-5 years	surg	21,000-29,999	Yes_high_ideations	<4/No
Female	Bachelor's degree	Dhaka	Never smoking	No	2	2	3	4	2	4	4	4	2	3	3	3	3	3	4	1	3	2	3	1	1	1	1	2	27	targets of bullying/>22	28	2.799999952	9	14	30.2	>29 yr	married	Dhaka	Govt	Tertiary	<37 hours	>5 years	surg	>29,999	No_high_ideation	<4/No
Female	Bachelor's degree	Dhaka	Never smoking	No	2	2	2	3	1	2	2	3	2	2	3	4	4	3	3	3	3	4	3	3	8	2	2	2	19	at high risk/15-22	32	3.200000048	2	11	32.7	>29 yr	married	Dhaka	Govt	Tertiary	<37 hours	>5 years	surg	>29,999	No_high_ideation	<4/No
Female	Diploma degree	Dhaka	Never smoking	No	2	2	2	2	2	2	2	2	2	5	3	4	3	4	4	4	3	6	5	2	10	0	2	1	18	at high risk/15-22	41	4.099999905	0	5	25.4	25-29 yr	married	Dhaka	Private	Tertiary	<37 hours	3-5 years	all	<21,000	No_high_ideation	=>4/Yes
Female	Diploma degree	Sylhet	Never smoking	Yes	3	3	3	4	5	2	2	3	3	6	6	6	6	6	6	6	7	5	6	0	10	0	0	0	28	targets of bullying/>22	60	6	0	0	28	25-29 yr	unmarried	Sylhet	Private	Tertiary	37-48 hours	3-5 years	criti	21,000-29,999	No_high_ideation	=>4/Yes
Female	Bachelor's degree	Sylhet	Never smoking	No	2	1	2	1	2	2	1	1	1	6	4	4	4	4	4	6	6	6	2	5	5	2	3	3	13	non-exposed/<15	46	4.599999905	5	18	24	<25 yr	married	Sylhet	Private	Secondary	37-48 hours	<3 years	med		No_high_ideation	=>4/Yes
Female	Bachelor's degree	Dhaka	Never smoking	Yes	2	2	3	2	2	5	2	5	2	5	4	4	2	5	5	5	5	5	7	7	10	0	3	2	25	targets of bullying/>22	47	4.699999809	0	12	26.2	25-29 yr	unmarried	Dhaka	Private	Tertiary	37-48 hours	<3 years	surg	<21,000	No_high_ideation	=>4/Yes
Female	Bachelor's degree	Sylhet	Never smoking	Yes	2	2	2	2	2	1	2	2	2	1	1	1	1	7	7	1	1	7	1	0	0	0	0	0	17	at high risk/15-22	28	2.799999952	10	10	40	>29 yr	married	Sylhet	Govt	Tertiary	37-48 hours	>5 years	gyn	>29,999	No_high_ideation	<4/No
Female	Diploma degree	Sylhet	Never smoking	No	5	5	5	5	5	5	5	5	5	1	1	1	1	1	1	1	1	1	1	0	0	0	0	0	45	targets of bullying/>22	10	1	10	10	36	>29 yr	married	Sylhet	Govt	Tertiary	37-48 hours	>5 years	criti	21,000-29,999	No_high_ideation	<4/No
Female	Diploma degree	Sylhet	Never smoking	Yes	2	1	2	1	1	1	2	2	1	2	1	1	1	2	2	2	1	1	1	0	0	0	0	0	13	non-exposed/<15	14	1.399999976	10	10	28.6	25-29 yr	married	Sylhet	Govt	Tertiary	37-48 hours	<3 years	med	21,000-29,999	No_high_ideation	<4/No
Female	Bachelor's degree	Mymensingh	Never smoking	No	1	2	2	2	2	1	2	2	2	4	3	3	2	1	3	3	3	3	3	0	10	0	0	0	16	at high risk/15-22	28	2.799999952	0	0	33	>29 yr	unmarried	Others	Govt	Primary	<37 hours	>5 years	all	21,000-29,999	No_high_ideation	<4/No
Female	Diploma degree	Dhaka	Never smoking	No	2	2	1	1	1	1	1	2	2	4	4	4	1	4	3	3	3	4	1	0	10	0	1	1	13	non-exposed/<15	31	3.099999905	0	2	21.5	<25 yr	unmarried	Dhaka	Private	Secondary	<37 hours	<3 years	surg	<21,000	No_high_ideation	<4/No
Female	Bachelor's degree	Sylhet	Never smoking	Yes	1	1	2	1	4	2	2	2	1	1	1	7	1	1	1	1	1	1	1	0	0	0	0	0	16	at high risk/15-22	16	1.600000024	10	10	30.2	>29 yr	married	Sylhet	Govt	Primary	37-48 hours	<3 years	all	<21,000	No_high_ideation	<4/No
Female	Bachelor's degree	Chattogram	Never smoking	No	2	2	2	2	2	2	2	2	2	6	4	4	4	4	4	4	4	3	2	1	10	0	1	0	18	at high risk/15-22	39	3.900000095	0	2	27	25-29 yr	married	Chattogram	Govt	Tertiary	<37 hours	3-5 years	med	21,000-29,999	No_high_ideation	<4/No
Female	Master's degree or above	Sylhet	Never smoking	No	1	3	2	1	3	5	5	5	3	5	3	4	3	5	4	4	3	4	3	0	0	0	0	0	28	targets of bullying/>22	38	3.799999952	10	10	31.2	>29 yr	married	Sylhet	Govt	Tertiary	>48 hours	>5 years	all	21,000-29,999	No_high_ideation	<4/No
Female	Master's degree or above	Dhaka	Never smoking	Yes	2	2	2	2	2	2	2	2	2	5	6	6	4	6	6	5	4	5	5	9	6	8	10	10	18	at high risk/15-22	52	5.199999809	4	41	34	>29 yr	married	Dhaka	Govt	Secondary	<37 hours	>5 years	em	>29,999	Yes_high_ideations	=>4/Yes
Female	Master's degree or above	Sylhet	Never smoking	Yes	1	1	1	1	1	1	1	1	1	3	4	1	1	4	2	1	1	4	1	0	10	0	0	0	9	non-exposed/<15	22	2.200000048	0	0	30.2	>29 yr	married	Sylhet	Govt	Tertiary	37-48 hours	>5 years	criti	21,000-29,999	No_high_ideation	<4/No
Female	Bachelor's degree	Sylhet	Never smoking	Yes	1	1	2	1	2	2	2	2	2	4	4	4	3	4	5	4	4	4	4	0	10	0	0	0	15	at high risk/15-22	40	4	0	0	25	25-29 yr	unmarried	Sylhet	Private	Tertiary	>48 hours	<3 years	criti	21,000-29,999	No_high_ideation	=>4/Yes
Female	Diploma degree	Dhaka	Never smoking	No	1	2	3	2	4	5	2	3	2	3	4	7	1	4	7	5	5	3	1	0	10	0	0	0	24	targets of bullying/>22	40	4	0	0	22	<25 yr	unmarried	Dhaka	Private	Tertiary	37-48 hours	<3 years	criti	<21,000	No_high_ideation	=>4/Yes
Female	Diploma degree	Chattogram	Never smoking	No	2	5	5	5	2	2	5	5	5	5	6	6	3	5	7	5	4	3	6	10	6	10	10	7	36	targets of bullying/>22	50	5	4	41	23	<25 yr	unmarried	Chattogram	Private	Primary	37-48 hours	<3 years	em	21,000-29,999	Yes_high_ideations	=>4/Yes
Female	Bachelor's degree	Dhaka	Never smoking	Yes	1	1	2	1	1	1	1	1	1	3	1	1	1	1	1	3	1	2	1	0	10	0	0	0	10	non-exposed/<15	15	1.5	0	0	26.4	25-29 yr	married	Dhaka	Govt	Tertiary	<37 hours	3-5 years	surg	21,000-29,999	No_high_ideation	<4/No
Female	Bachelor's degree	Sylhet	Never smoking	No	2	2	1	1	2	2	2	2	1	4	2	3	2	3	2	3	2	3	2	10	10	10	10	0	15	at high risk/15-22	26	2.599999905	0	30	30	>29 yr	married	Sylhet	Govt	Tertiary	37-48 hours	>5 years	med	>29,999	Yes_high_ideations	<4/No
Female	Bachelor's degree	Dhaka	Never smoking	No	2	2	2	2	3	4	2	1	1	1	1	1	4	4	1	4	1	1	1	0	10	0	0	0	19	at high risk/15-22	19	1.899999976	0	0	24	<25 yr	unmarried	Dhaka	Private	Secondary	<37 hours	<3 years	criti	<21,000	No_high_ideation	<4/No
Female	Bachelor's degree	Sylhet	Never smoking	Yes	3	3	4	4	4	3	1	2	2	3	3	4	4	4	1	2	3	4	3	0	0	0	0	0	26	targets of bullying/>22	31	3.099999905	10	10	35	>29 yr	married	Sylhet	Govt	Tertiary	37-48 hours	>5 years	surg	>29,999	No_high_ideation	<4/No
Female	Bachelor's degree	Dhaka	Never smoking	No	2	1	2	1	1	2	2	2	2	4	4	4	4	4	4	3	3	4	4	1	0	0	0	0	15	at high risk/15-22	38	3.799999952	10	11	27	25-29 yr	married	Dhaka	Govt	Tertiary	<37 hours	3-5 years	all	21,000-29,999	No_high_ideation	<4/No
Female	Diploma degree	Dhaka	Never smoking	No	3	2	4	5	4	5	5	5	2	4	4	5	4	4	4	1	2	2	3	2	1	1	1	2	35	targets of bullying/>22	33	3.299999952	9	15	26.4	25-29 yr	married	Dhaka	Govt	Tertiary	<37 hours	3-5 years	surg	>29,999	No_high_ideation	<4/No
Female	Diploma degree	Chattogram	Never smoking	Yes	1	2	1	1	1	2	1	1	2	3	3	3	2	4	4	1	1	1	1	1	10	0	1	1	12	non-exposed/<15	23	2.299999952	0	3	25.3	25-29 yr	unmarried	Chattogram	Govt	Primary	<37 hours	>5 years	med	<21,000	No_high_ideation	<4/No
Female	Diploma degree	Dhaka	Never smoking	No	1	1	1	2	2	3	2	1	5	6	4	4	1	3	5	6	3	2	4	0	10	0	0	0	18	at high risk/15-22	38	3.799999952	0	0	25	25-29 yr	unmarried	Dhaka	Govt	Tertiary	>48 hours	3-5 years	criti	>29,999	No_high_ideation	<4/No
Female	Bachelor's degree	Rajshahi	Never smoking	Yes	2	2	2	2	2	2	2	2	2	4	4	4	2	4	4	3	2	4	1	0	10	0	0	0	18	at high risk/15-22	32	3.200000048	0	0	26	25-29 yr	married	Others	Govt	Primary	37-48 hours	3-5 years	med	21,000-29,999	No_high_ideation	<4/No
Female	Diploma degree	Dhaka	Never smoking	No	1	1	1	1	2	1	1	1	2	3	4	3	1	1	4	4	1	4	1	0	10	0	0	0	11	non-exposed/<15	26	2.599999905	0	0	27	25-29 yr	unmarried	Dhaka	Govt	Primary	<37 hours	<3 years	all	21,000-29,999	No_high_ideation	<4/No
Female	Diploma degree	Dhaka	Never smoking	No	1	2	1	1	1	1	2	3	2	3	3	1	3	2	2	2	2	1	1	0	10	0	0	0	14	non-exposed/<15	20	2	0	0	29	25-29 yr	married	Dhaka	Govt	Tertiary	>48 hours	>5 years	med	21,000-29,999	No_high_ideation	<4/No
Female	Diploma degree	Barishal	Never smoking	Yes	2	2	2	5	2	5	2	2	2	4	3	4	4	4	4	4	4	4	4	5	8	5	10	10	24	targets of bullying/>22	39	3.900000095	2	32	22.3	<25 yr	unmarried	Others	Private	Secondary	37-48 hours	<3 years	gyn	<21,000	Yes_high_ideations	<4/No
Female	Bachelor's degree	Dhaka	Never smoking	Yes	1	2	2	2	5	2	5	5	2	5	4	4	1	3	4	3	3	4	1	1	1	0	2	2	26	targets of bullying/>22	32	3.200000048	9	14	26	25-29 yr	unmarried	Dhaka	Private	Secondary	37-48 hours	3-5 years	criti	<21,000	No_high_ideation	<4/No
Female	Bachelor's degree	Khulna	Never smoking	No	1	2	4	3	3	3	2	2	2	5	5	5	3	5	6	2	4	4	4	0	10	0	0	0	22	at high risk/15-22	43	4.300000191	0	0	29.7	25-29 yr	unmarried	Others	Govt	Secondary	>48 hours	>5 years	all	21,000-29,999	No_high_ideation	=>4/Yes
Female	Master's degree or above	Sylhet	Never smoking	Yes	1	1	1	1	1	1	2	2	2	3	2	3	1	2	3	2	3	2	3	0	10	0	0	0	12	non-exposed/<15	24	2.400000095	0	0	28	25-29 yr	married	Sylhet	Govt	Tertiary	<37 hours	>5 years	criti	21,000-29,999	No_high_ideation	<4/No
Female	Diploma degree	Dhaka	Never smoking	Yes	2	1	1	1	1	2	2	4	2	3	1	4	1	4	4	3	1	6	1	0	10	0	0	0	16	at high risk/15-22	28	2.799999952	0	0	22.8	<25 yr	unmarried	Dhaka	Private	Secondary	37-48 hours	<3 years	criti	<21,000	No_high_ideation	<4/No
Female	Diploma degree	Dhaka	Never smoking	Yes	2	2	2	1	1	2	2	2	2	4	4	4	2	4	4	4	4	5	4	2	10	0	10	10	16	at high risk/15-22	39	3.900000095	0	22	24.3	<25 yr	married	Dhaka	Govt	Tertiary	37-48 hours	3-5 years	surg	>29,999	Yes_high_ideations	<4/No
Female	Bachelor's degree	Mymensingh	Never smoking	No	2	3	5	3	3	4	3	4	3	5	3	4	3	4	5	4	4	7	3	0	10	0	0	10	30	targets of bullying/>22	42	4.199999809	0	10	26	25-29 yr	married	Others	Govt	Tertiary	>48 hours	>5 years	gyn	>29,999	No_high_ideation	=>4/Yes
Female	Bachelor's degree	Dhaka	Never smoking	Yes	1	1	1	1	1	4	2	2	1	3	2	1	2	1	1	3	1	5	3	0	10	0	0	10	14	non-exposed/<15	22	2.200000048	0	10	24	<25 yr	unmarried	Dhaka	Private	Tertiary	37-48 hours	<3 years	criti	<21,000	No_high_ideation	<4/No
Female	Diploma degree	Sylhet	Never smoking	No	1	1	1	1	1	3	1	1	1	1	4	3	1	1	3	1	7	2	1	0	0	0	0	0	11	non-exposed/<15	24	2.400000095	10	10	36	>29 yr	married	Sylhet	Govt	Tertiary	37-48 hours	>5 years	med	21,000-29,999	No_high_ideation	<4/No
Female	Diploma degree	Dhaka	Never smoking	Yes	1	1	1	1	2	1	1	2	2	4	1	1	1	4	3	4	1	4	1	0	10	0	0	0	12	non-exposed/<15	24	2.400000095	0	0	25.3	25-29 yr	unmarried	Dhaka	Private	Secondary	<37 hours	>5 years	gyn	21,000-29,999	No_high_ideation	<4/No
Female	Diploma degree	Dhaka	Never smoking	No	2	1	1	1	2	2	2	2	2	4	4	4	3	7	7	4	4	7	1	2	10	0	0	0	15	at high risk/15-22	45	4.5	0	2	27.4	25-29 yr	unmarried	Dhaka	Govt	Tertiary	37-48 hours	>5 years	criti	21,000-29,999	No_high_ideation	=>4/Yes
Female	Master's degree or above	Chattogram	Never smoking	Yes	1	1	1	1	1	1	1	1	1	4	5	5	1	1	4	1	1	4	1	2	10	0	0	0	9	non-exposed/<15	27	2.700000048	0	2	27	25-29 yr	unmarried	Chattogram	Govt	Secondary	37-48 hours	3-5 years	med	21,000-29,999	No_high_ideation	<4/No
Female	Diploma degree	Dhaka	Never smoking	No	1	2	2	1	1	1	1	2	1	4	3	3	2	4	4	3	3	4	3	1	10	0	0	1	12	non-exposed/<15	33	3.299999952	0	2	21.6	<25 yr	unmarried	Dhaka	Private	Secondary	<37 hours	<3 years	surg	<21,000	No_high_ideation	<4/No
Female	Diploma degree	Dhaka	Never smoking	Yes	1	2	2	3	4	2	4	1	4	6	6	5	1	1	4	4	5	5	5	0	7	1	5	2	23	targets of bullying/>22	42	4.199999809	3	11	22.8	<25 yr	unmarried	Dhaka	Private	Secondary	<37 hours	<3 years	med	<21,000	No_high_ideation	=>4/Yes
Female	Diploma degree	Dhaka	Never smoking	No	2	4	2	3	3	4	2	4	3	5	5	5	4	6	6	2	5	6	3	7	5	4	4	4	27	targets of bullying/>22	47	4.699999809	5	24	29.7	25-29 yr	married	Dhaka	Govt	Tertiary	<37 hours	>5 years	surg	21,000-29,999	Yes_high_ideations	=>4/Yes
Female	Master's degree or above	Dhaka	Never smoking	Yes	1	1	1	1	1	1	1	1	1	2	2	2	1	2	1	2	1	2	1	0	0	0	0	0	9	non-exposed/<15	16	1.600000024	10	10	39	>29 yr	married	Dhaka	Govt	Tertiary	<37 hours	>5 years	surg	21,000-29,999	No_high_ideation	<4/No
Female	Bachelor's degree	Dhaka	Never smoking	No	4	2	5	5	5	5	5	5	5	4	5	6	5	6	6	4	5	4	6	2	10	0	8	8	41	targets of bullying/>22	51	5.099999905	0	18	26.7	25-29 yr	unmarried	Dhaka	Govt	Tertiary	<37 hours	<3 years	surg	21,000-29,999	No_high_ideation	=>4/Yes
Female	Diploma degree	Sylhet	Never smoking	No	1	2	1	1	2	2	2	2	1	3	5	4	4	1	5	2	1	5	2	0	0	0	0	0	14	non-exposed/<15	32	3.200000048	10	10	25	25-29 yr	married	Sylhet	Private	Tertiary	37-48 hours	<3 years	surg	<21,000	No_high_ideation	<4/No
Female	Master's degree or above	Dhaka	Never smoking	No	1	1	1	1	1	1	1	1	1	1	3	1	1	1	2	2	1	3	2	0	10	0	0	0	9	non-exposed/<15	17	1.700000048	0	0	25.6	25-29 yr	unmarried	Dhaka	Private	Secondary	37-48 hours	<3 years	all	<21,000	No_high_ideation	<4/No
Female	Bachelor's degree	Sylhet	Never smoking	No	2	2	1	3	2	2	2	2	1	4	2	3	2	3	2	3	2	3	2	10	10	10	10	0	17	at high risk/15-22	26	2.599999905	0	30	50	>29 yr	married	Sylhet	Govt	Tertiary	<37 hours	>5 years	all	>29,999	Yes_high_ideations	<4/No
Female	Master's degree or above	Chattogram	Never smoking	Yes	2	2	5	1	2	5	5	1	2	7	5	7	1	4	5	6	7	1	6	0	10	0	0	0	25	targets of bullying/>22	49	4.900000095	0	0	25.8	25-29 yr	married	Chattogram	Private	Primary	37-48 hours	<3 years	em	>29,999	No_high_ideation	=>4/Yes
Female	Diploma degree	Dhaka	Never smoking	Yes	1	2	1	1	2	1	1	2	1	2	1	1	1	2	2	3	1	2	1	0	10	0	0	0	12	non-exposed/<15	16	1.600000024	0	0	23.6	<25 yr	unmarried	Dhaka	Private	Tertiary	<37 hours	<3 years	gyn	>29,999	No_high_ideation	<4/No
Female	Bachelor's degree	Dhaka	Never smoking	No	2	3	3	2	2	3	2	2	2	3	3	4	4	4	4	3	3	3	2	2	2	2	2	2	21	at high risk/15-22	33	3.299999952	8	16	34.7	>29 yr	married	Dhaka	Govt	Tertiary	<37 hours	>5 years	surg	>29,999	No_high_ideation	<4/No
Female	Bachelor's degree	Dhaka	Never smoking	No	1	1	1	1	1	2	2	2	2	1	1	1	1	1	1	1	1	1	1	0	9	0	0	0	13	non-exposed/<15	10	1	1	1	26	25-29 yr	unmarried	Dhaka	Govt	Tertiary	<37 hours	3-5 years	surg	21,000-29,999	No_high_ideation	<4/No
Female	Bachelor's degree	Sylhet	Never smoking	Yes	1	1	2	2	2	1	2	3	2	2	1	2	1	1	2	1	2	1	1	0	0	0	0	0	16	at high risk/15-22	14	1.399999976	10	10	25	25-29 yr	married	Sylhet	Private	Tertiary	<37 hours	3-5 years	criti	<21,000	No_high_ideation	<4/No
Female	Diploma degree	Barishal	Never smoking	No	2	2	1	2	2	2	2	2	2	4	3	3	3	4	3	4	2	4	1	0	10	0	0	0	17	at high risk/15-22	31	3.099999905	0	0	33.4	>29 yr	married	Others	Govt	Primary	<37 hours	3-5 years	all	21,000-29,999	No_high_ideation	<4/No
Female	Bachelor's degree	Dhaka	Never smoking	No	2	2	2	1	1	3	1	4	2	4	4	3	3	5	4	3	5	4	3	0	10	1	2	2	18	at high risk/15-22	38	3.799999952	0	5	31.3	>29 yr	married	Dhaka	Govt	Tertiary	<37 hours	>5 years	surg	>29,999	No_high_ideation	<4/No
Female	Diploma degree	Dhaka	Never smoking	No	3	2	2	2	4	3	2	5	2	3	3	2	1	1	3	1	1	2	2	1	1	1	1	1	25	targets of bullying/>22	19	1.899999976	9	13	33.2	>29 yr	married	Dhaka	Govt	Tertiary	<37 hours	>5 years	surg	>29,999	No_high_ideation	<4/No
Female	Diploma degree	Dhaka	Never smoking	Yes	1	1	1	1	1	1	1	1	1	1	1	1	1	1	1	1	1	1	1	0	10	0	0	0	9	non-exposed/<15	10	1	0	0	29	25-29 yr	married	Dhaka	Private	Tertiary	37-48 hours	>5 years	all	>29,999	No_high_ideation	<4/No
Female	Master's degree or above	Sylhet	Never smoking	No	2	2	2	2	2	2	3	3	1	5	3	3	2	4	4	4	2	4	2	0	0	3	0	0	19	at high risk/15-22	33	3.299999952	10	13	50	>29 yr	married	Sylhet	Govt	Tertiary	<37 hours	>5 years	criti	>29,999	No_high_ideation	<4/No
Female	Bachelor's degree	Mymensingh	Never smoking	No	4	5	4	5	5	5	5	5	3	4	4	3	3	2	3	4	1	3	1	0	10	0	0	0	41	targets of bullying/>22	28	2.799999952	0	0	44.9	>29 yr	married	Others	Govt	Tertiary	37-48 hours	>5 years	gyn	>29,999	No_high_ideation	<4/No
Female	Bachelor's degree	Sylhet	Never smoking	Yes	2	3	1	1	1	1	5	1	1	3	1	2	1	1	2	2	1	3	1	0	10	0	0	0	16	at high risk/15-22	17	1.700000048	0	0	30	>29 yr	married	Sylhet	Govt	Tertiary	<37 hours	>5 years	surg	>29,999	No_high_ideation	<4/No
Female	Bachelor's degree	Dhaka	Never smoking	Yes	2	2	1	2	2	4	2	4	2	3	4	4	3	3	4	4	4	4	3	3	7	3	3	1	21	at high risk/15-22	36	3.599999905	3	13	34.2	>29 yr	married	Dhaka	Govt	Tertiary	<37 hours	>5 years	surg	>29,999	No_high_ideation	<4/No
Female	Bachelor's degree	Dhaka	Never smoking	No	2	2	1	1	1	1	1	2	3	3	5	4	3	4	6	3	1	4	2	0	10	0	0	0	14	non-exposed/<15	35	3.5	0	0	27.8	25-29 yr	unmarried	Dhaka	Govt	Tertiary	37-48 hours	3-5 years	surg	21,000-29,999	No_high_ideation	<4/No
Female	Bachelor's degree	Dhaka	Never smoking	No	2	2	1	2	1	2	2	2	2	4	2	3	1	3	3	2	1	3	1	0	10	0	0	0	16	at high risk/15-22	23	2.299999952	0	0	30	>29 yr	married	Dhaka	Private	Secondary	>48 hours	3-5 years	med	21,000-29,999	No_high_ideation	<4/No
Female	Bachelor's degree	Dhaka	Never smoking	No	2	2	1	1	2	4	2	4	2	3	3	3	3	3	3	3	3	3	3	1	7	3	3	1	20	at high risk/15-22	30	3	3	11	27.2	25-29 yr	married	Dhaka	Govt	Tertiary	<37 hours	3-5 years	surg	21,000-29,999	No_high_ideation	<4/No
Female	Diploma degree	Chattogram	Never smoking	Yes	1	1	2	1	2	2	2	1	1	4	1	4	1	1	1	1	1	1	1	0	0	0	0	0	13	non-exposed/<15	16	1.600000024	10	10	25	25-29 yr	married	Chattogram	Private	Secondary	37-48 hours	3-5 years	gyn	<21,000	No_high_ideation	<4/No
Female	Bachelor's degree	Dhaka	Never smoking	Yes	2	2	1	1	2	2	2	3	1	4	5	5	3	3	5	3	1	7	2	0	10	0	0	0	16	at high risk/15-22	38	3.799999952	0	0	29	25-29 yr	married	Dhaka	Govt	Tertiary	>48 hours	>5 years	criti	>29,999	No_high_ideation	<4/No
Female	Diploma degree	Barishal	Never smoking	No	1	1	1	1	1	1	1	1	1	3	1	1	1	4	3	3	1	4	1	0	10	0	0	0	9	non-exposed/<15	22	2.200000048	0	0	28	25-29 yr	married	Others	Govt	Primary	37-48 hours	>5 years	all	21,000-29,999	No_high_ideation	<4/No
Female	Bachelor's degree	Chattogram	Never smoking	No	3	1	1	1	1	3	1	1	1	5	4	4	3	3	3	4	2	3	2	1	9	0	1	1	13	non-exposed/<15	33	3.299999952	1	4	25	25-29 yr	unmarried	Chattogram	Private	Primary	37-48 hours	<3 years	em	>29,999	No_high_ideation	<4/No
Female	Diploma degree	Dhaka	Never smoking	Yes	1	1	1	1	1	5	1	1	1	7	7	7	1	3	3	4	2	7	1	0	10	0	0	10	13	non-exposed/<15	42	4.199999809	0	10	23	<25 yr	unmarried	Dhaka	Private	Primary	>48 hours	<3 years	all	<21,000	No_high_ideation	=>4/Yes
Female	Diploma degree	Sylhet	Never smoking	Yes	1	1	1	1	3	2	1	2	1	7	4	7	2	2	3	4	4	1	1	0	10	0	0	0	13	non-exposed/<15	35	3.5	0	0	23.5	<25 yr	unmarried	Sylhet	Private	Tertiary	37-48 hours	<3 years	gyn	<21,000	No_high_ideation	<4/No
Female	Bachelor's degree	Dhaka	Never smoking	No	5	2	1	5	5	5	5	5	2	7	7	7	7	7	7	3	7	7	6	10	1	3	10	10	35	targets of bullying/>22	65	6.5	9	42	25.3	25-29 yr	married	Dhaka	Govt	Tertiary	37-48 hours	3-5 years	med	21,000-29,999	Yes_high_ideations	=>4/Yes
Female	Bachelor's degree	Rajshahi	Never smoking	Yes	3	3	3	4	2	1	2	1	2	2	2	2	1	3	2	2	2	2	2	0	10	0	0	0	21	at high risk/15-22	20	2	0	0	36.2	>29 yr	married	Others	Govt	Secondary	>48 hours	>5 years	med	>29,999	No_high_ideation	<4/No
Female	Diploma degree	Dhaka	Never smoking	Yes	2	2	1	1	1	2	1	1	1	7	3	3	1	3	3	4	1	3	1	5	7	4	3	5	12	non-exposed/<15	29	2.900000095	3	20	23.3	<25 yr	unmarried	Dhaka	Private	Primary	37-48 hours	<3 years	all	<21,000	No_high_ideation	<4/No
Female	Diploma degree	Dhaka	Never smoking	Yes	2	2	2	2	2	2	2	2	2	4	4	4	1	3	3	4	4	4	5	0	10	0	0	0	18	at high risk/15-22	36	3.599999905	0	0	32	>29 yr	married	Dhaka	Govt	Tertiary	<37 hours	>5 years	surg	21,000-29,999	No_high_ideation	<4/No
Female	Diploma degree	Rajshahi	Never smoking	Yes	1	1	1	2	1	2	2	2	1	4	3	4	1	3	3	2	1	4	1	3	6	8	7	5	13	non-exposed/<15	26	2.599999905	4	27	25	25-29 yr	unmarried	Others	Private	Primary	37-48 hours	3-5 years	criti	<21,000	Yes_high_ideations	<4/No
Female	Diploma degree	Dhaka	Never smoking	Yes	1	2	1	2	2	2	2	2	2	4	3	1	1	4	4	4	4	4	4	0	10	0	0	0	16	at high risk/15-22	33	3.299999952	0	0	23.7	<25 yr	married	Dhaka	Govt	Tertiary	<37 hours	<3 years	all	21,000-29,999	No_high_ideation	<4/No
Female	Master's degree or above	Sylhet	Never smoking	No	5	1	1	1	1	2	1	1	1	4	5	4	1	4	3	5	3	7	5	0	10	0	0	0	14	non-exposed/<15	41	4.099999905	0	0	33.3	>29 yr	married	Sylhet	Govt	Secondary	<37 hours	<3 years	all	<21,000	No_high_ideation	=>4/Yes
Female	Bachelor's degree	Dhaka	Never smoking	No	1	1	2	1	1	1	1	1	1	6	4	6	1	3	3	3	1	4	5	3	2	1	3	3	10	non-exposed/<15	36	3.599999905	8	18	25.7	25-29 yr	unmarried	Dhaka	Govt	Tertiary	<37 hours	<3 years	med	21,000-29,999	No_high_ideation	<4/No
Female	Diploma degree	Sylhet	Never smoking	Yes	1	1	1	1	1	2	2	2	2	2	2	2	1	1	1	2	1	2	2	0	1	0	0	0	13	non-exposed/<15	16	1.600000024	9	9	22	<25 yr	unmarried	Sylhet	Private	Tertiary	37-48 hours	<3 years	criti	<21,000	No_high_ideation	<4/No
Female	Bachelor's degree	Sylhet	Never smoking	Yes	2	2	2	2	2	2	2	2	2	5	6	6	4	4	4	3	4	2	4	0	4	1	1	0	18	at high risk/15-22	42	4.199999809	6	8	29	25-29 yr	unmarried	Sylhet	Govt	Tertiary	<37 hours	3-5 years	med	21,000-29,999	No_high_ideation	=>4/Yes
Female	Bachelor's degree	Sylhet	Never smoking	No	4	4	4	4	4	4	3	4	3	7	7	6	5	5	4	2	4	4		10	10	10	2	10	34	targets of bullying/>22			0	32	42	>29 yr	married	Sylhet	Govt	Tertiary	37-48 hours	>5 years	all	>29,999	Yes_high_ideations
Female	Bachelor's degree	Rajshahi	Never smoking	No	1	1	2	1	2	1	1	2	1	3	2	1	1	3	3	3	1	3	1	3	10	0	5	1	12	non-exposed/<15	21	2.099999905	0	9	25.5	25-29 yr	married	Others	Govt	Secondary	<37 hours	3-5 years	criti	21,000-29,999	No_high_ideation	<4/No
Female	Diploma degree	Sylhet	Never smoking	Yes	3	1	1	1	1	1	1	1	2	2	1	1	1	1	1	1	1	1	1	0	0	0	0	0	12	non-exposed/<15	11	1.100000024	10	10	26	25-29 yr	married	Sylhet	Private	Tertiary	<37 hours	3-5 years	gyn	<21,000	No_high_ideation	<4/No
Female	Master's degree or above	Sylhet	Never smoking	No	2	3	1	5	2	3	3	1	2	2	3	1	7	1	2	1	1	7	2	0	10	0	2	0	22	at high risk/15-22	27	2.700000048	0	2	40	>29 yr	unmarried	Sylhet	Govt	Tertiary	<37 hours	>5 years	med	>29,999	No_high_ideation	<4/No
Female	Bachelor's degree	Mymensingh	Never smoking	Yes	1	2	2	2	5	1	1	2	4	4	4	4	1	4	4	4	5	4	4	4	4	4	6	4	20	at high risk/15-22	38	3.799999952	6	24	25	25-29 yr	married	Others	Private	Tertiary	<37 hours	<3 years	criti	<21,000	Yes_high_ideations	<4/No
Female	Master's degree or above	Sylhet	Never smoking	No	2	3	1	5	3	3	3	1	2	2	3	1	7	1	2	1	1	7	2	0	9	0	2	0	23	targets of bullying/>22	27	2.700000048	1	3	30	>29 yr	unmarried	Sylhet	Govt	Tertiary	<37 hours	>5 years	med	21,000-29,999	No_high_ideation	<4/No
Female	Diploma degree	Sylhet	Never smoking	Yes	2	2	2	2	1	4	1	2	1	7	7	7	1	2	6	6	5	3	5	10	10	0	10	10	17	at high risk/15-22	49	4.900000095	0	30	35	>29 yr	married	Sylhet	Govt	Tertiary	37-48 hours	3-5 years	all	>29,999	Yes_high_ideations	=>4/Yes
Female	Master's degree or above	Dhaka	Never smoking	No	3	2	2	2	3	2	2	2	2	5	4	4	3	5	4	3	5	3	3	2	10	0	0	0	20	at high risk/15-22	39	3.900000095	0	2	30	>29 yr	married	Dhaka	Govt	Tertiary	37-48 hours	<3 years	med	21,000-29,999	No_high_ideation	<4/No
Female	Bachelor's degree	Dhaka	Never smoking	No	2	4	2	3	2	4	2	3	3	6	6	6	6	6	6	6	6	6	3	0	8	1	2	2	25	targets of bullying/>22	57	5.699999809	2	7	38	>29 yr	married	Dhaka	Govt	Tertiary	<37 hours	>5 years	surg	>29,999	No_high_ideation	=>4/Yes
Female	Bachelor's degree	Rajshahi	Never smoking	No	2	2	2	2	2	1	2	2	1	3	2	1	3	2	2	4	2	2	1	0	10	0	0	0	16	at high risk/15-22	22	2.200000048	0	0	35.4	>29 yr	married	Others	Govt	Primary	<37 hours	>5 years	all	21,000-29,999	No_high_ideation	<4/No
Female	Diploma degree	Dhaka	Never smoking	Yes	2	2	2	2	2	5	2	2	2	3	1	2	3	3	2	4	3	5	1	0	10	4	5	2	21	at high risk/15-22	27	2.700000048	0	11	24	<25 yr	married	Dhaka	Private	Primary	<37 hours	<3 years	surg	21,000-29,999	No_high_ideation	<4/No
Female	Bachelor's degree	Sylhet	Never smoking	No	2	2	1	3	2	2	2	2	1	4	2	3	2	3	2	3	2	3	2	10	10	10	10	0	17	at high risk/15-22	26	2.599999905	0	30	52	>29 yr	married	Sylhet	Govt	Tertiary	<37 hours	>5 years	criti	>29,999	Yes_high_ideations	<4/No
Female	Bachelor's degree	Dhaka	Never smoking	Yes	2	2	4	2	2	2	5	2	2	5	5	3	2	5	5	7	5	4	5	0	10	0	2	0	23	targets of bullying/>22	46	4.599999905	0	2	24.3	<25 yr	married	Dhaka	Private	Tertiary	<37 hours	>5 years	med	<21,000	No_high_ideation	=>4/Yes
Female	Diploma degree	Chattogram	Never smoking	No	1	2	1	4	5	5	3	4	3	6	5	6	1	4	4	4	4	3	5	0	10	0	0	0	28	targets of bullying/>22	42	4.199999809	0	0	25	25-29 yr	married	Chattogram	Govt	Tertiary	<37 hours	<3 years	all	21,000-29,999	No_high_ideation	=>4/Yes
Female	Bachelor's degree	Dhaka	Never smoking	No	2	2	2	1	2	4	2	3	2	7	7	7	7	6	6	6	6	6	4	0	10	1	1	1	20	at high risk/15-22	62	6.199999809	0	3	38.8	>29 yr	married	Dhaka	Govt	Tertiary	<37 hours	>5 years	surg	>29,999	No_high_ideation	=>4/Yes
Female	Diploma degree	Sylhet	Never smoking	Yes	1	2	1	1	1	2	2	5	1	3	1	2	2	1	3	2	1	3	1	0	10	0	0	0	16	at high risk/15-22	19	1.899999976	0	0	32	>29 yr	married	Sylhet	Govt	Tertiary	37-48 hours	>5 years	all	>29,999	No_high_ideation	<4/No
Female	Master's degree or above	Dhaka	Never smoking	Yes	2	1	1	1	1	1	1	1	1	4	3	3	2	3	3	3	1	4	3	0	10	0	0	0	10	non-exposed/<15	29	2.900000095	0	0	27	25-29 yr	unmarried	Dhaka	Govt	Tertiary	<37 hours	3-5 years	med	21,000-29,999	No_high_ideation	<4/No
Female	Diploma degree	Chattogram	Never smoking	No	1	1	1	1	1	2	1	1	1	4	1	3	1	3	4	4	1	5	6	0	0	0	0	0	10	non-exposed/<15	32	3.200000048	10	10	23.3	<25 yr	unmarried	Chattogram	Private	Primary	37-48 hours	<3 years	med	<21,000	No_high_ideation	<4/No
Female	Diploma degree	Sylhet	Never smoking	No	1	2	1	1	1	2	1	2	1	1	3	3	4	2	2	1	1	5	1	0	10	0	10	0	12	non-exposed/<15	23	2.299999952	0	10	27	25-29 yr	unmarried	Sylhet	Private	Tertiary	37-48 hours	3-5 years	all	<21,000	No_high_ideation	<4/No
Female	Master's degree or above	Mymensingh	Never smoking	No	1	1	1	4	3	4	4	4	4	7	7	6	6	6	6	7	5	6	3	2	10	0	1	0	26	targets of bullying/>22	59	5.900000095	0	3	24.9	<25 yr	married	Others	Private	Tertiary	<37 hours	<3 years	med	21,000-29,999	No_high_ideation	=>4/Yes
Female	Bachelor's degree	Dhaka	Never smoking	Yes	1	1	1	1	2	1	1	1	1	4	4	1	1	3	3	4	3	3	1	0	10	1	0	0	10	non-exposed/<15	27	2.700000048	0	1	26	25-29 yr	unmarried	Dhaka	Govt	Tertiary	<37 hours	<3 years	surg	21,000-29,999	No_high_ideation	<4/No
Female	Diploma degree	Dhaka	Never smoking	Yes	1	2	2	2	1	5	1	2	1	4	4	1	1	3	2	4	2	6	4	0	0	0	0	0	17	at high risk/15-22	31	3.099999905	10	10	25.2	25-29 yr	unmarried	Dhaka	Private	Primary	>48 hours	<3 years	criti	21,000-29,999	No_high_ideation	<4/No
Female	Diploma degree	Dhaka	Never smoking	Yes	1	1	1	1	1	1	1	1	2	4	2	3	3	3	2	4	1	4	2	0	10	0	10	10	10	non-exposed/<15	28	2.799999952	0	20	25	25-29 yr	unmarried	Dhaka	Private	Tertiary	37-48 hours	3-5 years	criti	>29,999	No_high_ideation	<4/No
Female	Diploma degree	Khulna	Never smoking	Yes	2	2	1	1	1	1	1	1	1	1	1	1	1	1	1	4	1	4	1	0	10	0	0	0	11	non-exposed/<15	16	1.600000024	0	0	32.4	>29 yr	married	Others	Govt	Secondary	37-48 hours	>5 years	surg	21,000-29,999	No_high_ideation	<4/No
Female	Bachelor's degree	Dhaka	Never smoking	No	2	2	1	1	1	2	2	2	2	4	4	3	3	5	5	4	4	5	3	5	10	0	0	0	15	at high risk/15-22	40	4	0	5	25.3	25-29 yr	unmarried	Dhaka	Private	Primary	37-48 hours	<3 years	criti	<21,000	No_high_ideation	=>4/Yes
Female	Master's degree or above	Sylhet	Never smoking	Yes	1	1	1	1	1	1	2	2	1	3	2	2	1	1	1	2	1	6	1	0	0	0	0	0	11	non-exposed/<15	20	2	10	10	26	25-29 yr	unmarried	Sylhet	Private	Secondary	37-48 hours	<3 years	all	<21,000	No_high_ideation	<4/No
Female	Diploma degree	Sylhet	Never smoking	Yes	2	1	2	1	1	1	2	2	1	2	1	1	1	2	2	2	1	1	1	0	1	0	0	0	13	non-exposed/<15	14	1.399999976	9	9	29	25-29 yr	married	Sylhet	Govt	Tertiary	37-48 hours	<3 years	med	21,000-29,999	No_high_ideation	<4/No
Female	Diploma degree	Dhaka	Never smoking	Yes	2	2	2	2	3	2	2	1	1	3	3	4	1	4	3	4	4	1	1	0	10	0	0	0	17	at high risk/15-22	28	2.799999952	0	0	26.4	25-29 yr	unmarried	Dhaka	Private	Tertiary	>48 hours	<3 years	criti	<21,000	No_high_ideation	<4/No
Female	Bachelor's degree	Dhaka	Never smoking	No	2	2	1	1	2	4	2	4	3	3	4	5	3	4	5	5	4	4	3	2	8	4	2	2	21	at high risk/15-22	40	4	2	12	31.7	>29 yr	married	Dhaka	Govt	Tertiary	<37 hours	>5 years	surg	>29,999	No_high_ideation	=>4/Yes
Female	Diploma degree	Chattogram	Never smoking	No	2	1	1	1	2	5	2	2	1	7	5	5	1	4	5	4	3	5	7	4	10	0	10	10	17	at high risk/15-22	46	4.599999905	0	24	25	25-29 yr	unmarried	Chattogram	Private	Primary	37-48 hours	<3 years	all	>29,999	Yes_high_ideations	=>4/Yes
Female	Diploma degree	Sylhet	Never smoking	Yes	1	1	1	1	1	1	2	2	1	3	2	2	1	1	1	2	1	6	1	0	0	0	0	0	11	non-exposed/<15	20	2	10	10	25	25-29 yr	unmarried	Sylhet	Private	Secondary	37-48 hours	<3 years	med		No_high_ideation	<4/No
Female	Diploma degree	Dhaka	Never smoking	Yes	1	1	2	2	1	2	2	4	2	1	1	1	1	2	2	2	2	3	1	0	10	0	0	0	17	at high risk/15-22	16	1.600000024	0	0	33	>29 yr	married	Dhaka	Govt	Tertiary	<37 hours	>5 years	surg	>29,999	No_high_ideation	<4/No
Female	Master's degree or above	Dhaka	Never smoking	Yes	1	1	1	1	1	1	1	1	1	1	1	1	1	1	1	1	1	1	1	0	10	0	0	0	9	non-exposed/<15	10	1	0	0	46	>29 yr	married	Dhaka	Govt	Tertiary	37-48 hours	>5 years	all	>29,999	No_high_ideation	<4/No
Female	Bachelor's degree	Dhaka	Never smoking	No	2	2	1	1	1	1	2	2	2	2	3	3	3	2	2	2	2	2	4	0	0	0	0	0	14	non-exposed/<15	25	2.5	10	10	33.7	>29 yr	married	Dhaka	Govt	Tertiary	<37 hours	>5 years	surg	>29,999	No_high_ideation	<4/No
Female	Bachelor's degree	Dhaka	Never smoking	No	1	1	2	1	1	1	1	2	1	2	2	3	2	2	3	2	2	2	2	0	0	0	0	0	11	non-exposed/<15	22	2.200000048	10	10	33	>29 yr	married	Dhaka	Govt	Tertiary	<37 hours	>5 years	criti	21,000-29,999	No_high_ideation	<4/No
Female	Bachelor's degree	Dhaka	Never smoking	No	2	2	2	4	4	4	2	2	2	6	6	6	6	5	5	3	4	4	4	8	8	6	4	5	24	targets of bullying/>22	49	4.900000095	2	25	36.7	>29 yr	married	Dhaka	Govt	Tertiary	<37 hours	>5 years	surg	>29,999	Yes_high_ideations	=>4/Yes
Female	Bachelor's degree	Dhaka	Never smoking	No	2	2	1	2	2	5	2	2	2	4	6	5	1	4	5	4	2	6	1	0	10	0	1	0	20	at high risk/15-22	38	3.799999952	0	1	24	<25 yr	unmarried	Dhaka	Private	Tertiary	>48 hours	<3 years	surg	<21,000	No_high_ideation	<4/No
Female	Diploma degree	Dhaka	Never smoking	Yes	1	1	1	1	2	2	2	2	1	5	3	4	1	4	4	4	3	4	1	0	10	0	0	0	13	non-exposed/<15	33	3.299999952	0	0	23.5	<25 yr	unmarried	Dhaka	Govt	Tertiary	<37 hours	<3 years	all	21,000-29,999	No_high_ideation	<4/No
Female	Diploma degree	Dhaka	Never smoking	No	2	2	2	2	2	2	2	2	1	2	2	2	1	1	2	1	2	2	1	0	0	0	0	0	17	at high risk/15-22	16	1.600000024	10	10	39.6	>29 yr	married	Dhaka	Govt	Tertiary	<37 hours	>5 years	surg	>29,999	No_high_ideation	<4/No
Female	Diploma degree	Dhaka	Never smoking	Yes	1	1	2	1	1	2	1	1	1	3	2	1	1	1	1	1	1	1	1	0	0	0	0	0	11	non-exposed/<15	13	1.299999952	10	10	25.3	25-29 yr	married	Dhaka	Private	Tertiary	<37 hours	<3 years	all	<21,000	No_high_ideation	<4/No
Female	Diploma degree	Sylhet	Never smoking	Yes	2	2	1	1	1	2	1	2	1	4	3	2	1	1	3	2	1	2	1	2	10	0	1	1	13	non-exposed/<15	20	2	0	4	24.6	<25 yr	unmarried	Sylhet	Private	Primary	>48 hours	<3 years	all	<21,000	No_high_ideation	<4/No
Female	Diploma degree	Dhaka	Never smoking	No	4	5	3	4	3	5	5	2	3	5	5	7	1	5	5	1	3	1	3	6	6	4	6	3	34	targets of bullying/>22	36	3.599999905	4	23	35.9	>29 yr	married	Dhaka	Govt	Tertiary	<37 hours	>5 years	med	>29,999	Yes_high_ideations	<4/No
Female	Bachelor's degree	Sylhet	Never smoking	No	2	2	2	1	2	2	2	2	2	5	3	4	1	4	3	1	1	4	4	0	10	0	0	0	17	at high risk/15-22	30	3	0	0	23.7	<25 yr	unmarried	Sylhet	Govt	Secondary	<37 hours	3-5 years	criti	>29,999	No_high_ideation	<4/No
Female	Diploma degree	Sylhet	Never smoking	No	2	2	1	3	2	2	2	2	1	4	2	3	2	3	2	3	2	3	2	10	10	10	10	0	17	at high risk/15-22	26	2.599999905	0	30	28	25-29 yr	unmarried	Sylhet	Govt	Tertiary	<37 hours	>5 years	criti	21,000-29,999	Yes_high_ideations	<4/No
Female	Diploma degree	Dhaka	Never smoking	Yes	1	5	5	1	1	1	1	1	1	7	7	1	1	7	7	7	7	7	7	0	10	0	0	0	17	at high risk/15-22	58	5.800000191	0	0	26	25-29 yr	unmarried	Dhaka	Private	Tertiary	>48 hours	<3 years	criti	<21,000	No_high_ideation	=>4/Yes
Female	Bachelor's degree	Dhaka	Never smoking	Yes	1	2	1	1	2	2	1	1	2	6	6	5	3	4	7	1	1	4	5	0	10	0	0	0	13	non-exposed/<15	42	4.199999809	0	0	24	<25 yr	unmarried	Dhaka	Private	Tertiary	<37 hours	<3 years	all	<21,000	No_high_ideation	=>4/Yes
Female	Diploma degree	Sylhet	Never smoking	Yes	3	2	3	3	3	3	1	1	2	5	5	5	1	3	1	2	2	3	2	8	8	9	9	9	21	at high risk/15-22	29	2.900000095	2	37	30	>29 yr	married	Sylhet	Govt	Tertiary	37-48 hours	3-5 years	surg	21,000-29,999	Yes_high_ideations	<4/No
Female	Bachelor's degree	Dhaka	Never smoking	No	2	2	1	2	1	3	2	4	2	4	4	4	5	4	5	3	3	3	4	1	9	1	2	3	19	at high risk/15-22	39	3.900000095	1	8	34	>29 yr	married	Dhaka	Govt	Tertiary	<37 hours	>5 years	surg	>29,999	No_high_ideation	<4/No
Female	Bachelor's degree	Chattogram	Never smoking	No	1	1	2	1	2	1	2	2	1	2	3	1	1	1	1	3	1	2	1	0	10	0	0	0	13	non-exposed/<15	16	1.600000024	0	0	33	>29 yr	married	Chattogram	Govt	Tertiary	<37 hours	>5 years	surg	21,000-29,999	No_high_ideation	<4/No
Female	Diploma degree	Sylhet	Never smoking	No	2	2	2	2	3	2	2	2	2	5	5	5	4	5	5	3	5	2	3	0	0	0	0	0	19	at high risk/15-22	42	4.199999809	10	10	24.3	<25 yr	unmarried	Sylhet	Private	Tertiary	<37 hours	3-5 years	criti	<21,000	No_high_ideation	=>4/Yes
Female	Diploma degree	Dhaka	Never smoking	No	1	5	5	5	5	5	5	5	5	4	7	7	1	7	7	5	7	6	4	0	10	0	0	0	41	targets of bullying/>22	55	5.5	0	0	28	25-29 yr	married	Dhaka	Govt	Primary	37-48 hours	3-5 years	med	21,000-29,999	No_high_ideation	=>4/Yes
Female	Diploma degree	Dhaka	Never smoking	Yes	1	1	2	1	1	1	3	3	1	3	3	1	1	1	3	3	1	3	3	0	10	0	0	0	14	non-exposed/<15	22	2.200000048	0	0	25	25-29 yr	married	Dhaka	Private	Tertiary	37-48 hours	3-5 years	surg	21,000-29,999	No_high_ideation	<4/No
Female	Bachelor's degree	Khulna	Never smoking	Yes	1	2	2	2	1	2	1	2	2	5	4	5	2	3	4	3	2	2	1	0	10	0	0	0	15	at high risk/15-22	31	3.099999905	0	0	24	<25 yr	married	Others	Private	Secondary	<37 hours	<3 years	gyn	<21,000	No_high_ideation	<4/No
Female	Bachelor's degree	Sylhet	Never smoking	Yes	1	1	1	1	4	4	1	1	1	1	1	1	1	1	1	7	1	7	1	0	10	0	0	0	15	at high risk/15-22	22	2.200000048	0	0	32	>29 yr	married	Sylhet	Private	Tertiary	<37 hours	>5 years	all	21,000-29,999	No_high_ideation	<4/No
Female	Diploma degree	Chattogram	Never smoking	No	1	2	3	2	1	2	2	2	2	4	1	1	1	1	1	1	1	4	1	0	0	0	0	0	17	at high risk/15-22	16	1.600000024	10	10	29.3	25-29 yr	married	Chattogram	Govt	Primary	37-48 hours	>5 years	all	21,000-29,999	No_high_ideation	<4/No
Female	Diploma degree	Dhaka	Never smoking	No	2	2	2	2	2	3	2	2	2	3	2	2	1	2	2	3	2	2	2	0	8	0	0	0	19	at high risk/15-22	21	2.099999905	2	2	30.4	>29 yr	married	Dhaka	Govt	Tertiary	<37 hours	>5 years	surg	21,000-29,999	No_high_ideation	<4/No
Female	Master's degree or above	Dhaka	Never smoking	No	3	2	2	2	2	2	2	2	1	3	4	4	1	1	3	3	1	4	1	0	10	0	0	0	18	at high risk/15-22	25	2.5	0	0	25.5	25-29 yr	married	Dhaka	Govt	Tertiary	37-48 hours	3-5 years	criti	21,000-29,999	No_high_ideation	<4/No
Female	Bachelor's degree	Dhaka	Never smoking	No	2	2	2	2	2	2	1	2	2	2	2	2	2	2	2	2	2	2	3	0	8	0	0	0	17	at high risk/15-22	21	2.099999905	2	2	29	25-29 yr	married	Dhaka	Govt	Tertiary	<37 hours	>5 years	surg	>29,999	No_high_ideation	<4/No
Female	Master's degree or above	Dhaka	Never smoking	Yes	1	1	2	2	2	2	1	1	1	3	4	5	3	4	4	4	4	4	1	0	10	0	0	0	13	non-exposed/<15	36	3.599999905	0	0	31	>29 yr	unmarried	Dhaka	Govt	Tertiary	<37 hours	>5 years	criti	21,000-29,999	No_high_ideation	<4/No
Female	Master's degree or above	Dhaka	Never smoking	No	2	2	2	2	2	2	2	3	2	4	4	4	4	4	4	4	4	4	4	5	10	8	10	8	19	at high risk/15-22	40	4	0	31	32.8	>29 yr	unmarried	Dhaka	Govt	Tertiary	37-48 hours	>5 years	surg	21,000-29,999	Yes_high_ideations	=>4/Yes
Female	Bachelor's degree	Chattogram	Never smoking	Yes	1	1	2	1	2	2	2	2	2	2	2	3	1	4	4	3	4	1	2	0	0	0	0	0	15	at high risk/15-22	26	2.599999905	10	10	27.3	25-29 yr	married	Chattogram	Private	Primary	37-48 hours	>5 years	gyn	21,000-29,999	No_high_ideation	<4/No
Female	Diploma degree	Dhaka	Never smoking	Yes	1	1	1	1	1	2	1	1	1	2	1	1	1	1	1	2	1	2	1	0	0	0	0	0	10	non-exposed/<15	13	1.299999952	10	10	23.3	<25 yr	unmarried	Dhaka	Private	Tertiary	<37 hours	<3 years	criti	<21,000	No_high_ideation	<4/No
Female	Diploma degree	Dhaka	Never smoking	Yes	1	1	2	1	1	2	2	1	1	4	1	1	1	1	1	3	1	1	1	0	10	0	0	0	12	non-exposed/<15	15	1.5	0	0	24.5	<25 yr	married	Dhaka	Private	Tertiary	>48 hours	3-5 years	all	<21,000	No_high_ideation	<4/No
Female	Diploma degree	Sylhet	Never smoking	Yes	1	2	1	1	2	2	5	1	1	3	1	2	2	1	3	2	1	3	1	0	10	0	0	0	16	at high risk/15-22	19	1.899999976	0	0	27	25-29 yr	unmarried	Sylhet	Govt	Tertiary	<37 hours	3-5 years	all	21,000-29,999	No_high_ideation	<4/No
Female	Diploma degree	Sylhet	Never smoking	No	1	5	5	5	5	5	3	5	5	4	6	7	3	7	7	3	7	1	5	7	10	0	10	8	39	targets of bullying/>22	50	5	0	25	24.9	<25 yr	married	Sylhet	Private	Primary	>48 hours	<3 years	all	<21,000	Yes_high_ideations	=>4/Yes
Female	Diploma degree	Sylhet	Never smoking	Yes	2	2	2	2	2	1	2	2	2	1	1	1	7	7	7	1	1	7	1	0	0	0	0	0	17	at high risk/15-22	34	3.400000095	10	10	35	>29 yr	married	Sylhet	Govt	Tertiary	37-48 hours	>5 years	gyn	>29,999	No_high_ideation	<4/No
Female	Diploma degree	Sylhet	Never smoking	Yes	1	2	1	1	1	5	1	1	1	1	1	1	1	7	7	1	1	1	1	0	10	0	0	0	14	non-exposed/<15	22	2.200000048	0	0	26	25-29 yr	unmarried	Sylhet	Private	Tertiary	>48 hours	3-5 years	criti	<21,000	No_high_ideation	<4/No
Female	Bachelor's degree	Sylhet	Never smoking	Yes	1	2	1	2	2	4	2	2	4	4	4	4	3	4	5	4	3	5	4	9	8	8	9	9	20	at high risk/15-22	40	4	2	37	26	25-29 yr	unmarried	Sylhet	Private	Tertiary	>48 hours	<3 years	criti	<21,000	Yes_high_ideations	=>4/Yes
Female	Master's degree or above	Dhaka	Never smoking	Yes	2	2	2	1	2	2	5	3	1	4	5	3	1	1	4	6	1	4	1	0	10	0	0	0	20	at high risk/15-22	30	3	0	0	26.3	25-29 yr	married	Dhaka	Govt	Tertiary	<37 hours	3-5 years	criti	21,000-29,999	No_high_ideation	<4/No
Female	Diploma degree	Dhaka	Never smoking	Yes	1	1	1	1	3	1	1	1	1	1	1	1	1	1	1	3	1	4	1	0	0	0	0	0	11	non-exposed/<15	15	1.5	10	10	22	<25 yr	married	Dhaka	Private	Tertiary	37-48 hours	<3 years	criti	<21,000	No_high_ideation	<4/No
Female	Diploma degree	Chattogram	Never smoking	Yes	2	1	2	1	1	1	2	1	1	4	1	4	1	4	1	4	4	3	1	0	10	0	0	0	12	non-exposed/<15	27	2.700000048	0	0	44.5	>29 yr	married	Chattogram	Govt	Secondary	>48 hours	>5 years	gyn	>29,999	No_high_ideation	<4/No
Female	Master's degree or above	Rangpur	Never smoking	Yes	2	1	2	1	5	2	5	5	2	7	7	6	2	5	7	7	2	3	1	0	10	1	0	0	25	targets of bullying/>22	47	4.699999809	0	1	30	>29 yr	married	Others	Govt	Secondary	37-48 hours	<3 years	surg	21,000-29,999	No_high_ideation	=>4/Yes
Female	Bachelor's degree	Dhaka	Never smoking	Yes	1	1	1	1	1	2	1	1	2	4	3	3	1	1	3	3	1	4	1	1	9	0	1	1	11	non-exposed/<15	24	2.400000095	1	4	25.2	25-29 yr	unmarried	Dhaka	Private	Primary	37-48 hours	<3 years	all	<21,000	No_high_ideation	<4/No
Female	Diploma degree	Khulna	Never smoking	Yes	1	1	1	1	1	2	1	1	2	4	4	1	1	4	3	3	3	4	4	0	10	0	0	0	11	non-exposed/<15	31	3.099999905	0	0	24.5	<25 yr	unmarried	Others	Private	Primary	>48 hours	3-5 years	all	<21,000	No_high_ideation	<4/No
Female	Bachelor's degree	Dhaka	Never smoking	No	2	2	2	3	2	3	2	3	2	4	3	4	3	3	4	3	3	3	3	0	5	1	1	0	21	at high risk/15-22	33	3.299999952	5	7	32.4	>29 yr	married	Dhaka	Govt	Tertiary	<37 hours	>5 years	criti	21,000-29,999	No_high_ideation	<4/No
Female	Bachelor's degree	Dhaka	Never smoking	Yes	2	2	2	2	2	2	2	2	2	4	3	3	3	4	4	3	3	5	2	9	10	0	0	2	18	at high risk/15-22	34	3.400000095	0	11	24	<25 yr	unmarried	Dhaka	Private	Secondary	37-48 hours	<3 years	criti	<21,000	No_high_ideation	<4/No
Female	Bachelor's degree	Dhaka	Never smoking	No	2	2	2	2	1	2	2	2	2	1	4	4	3	3	3	1	1	3	1	1	10	0	1	1	17	at high risk/15-22	24	2.400000095	0	3	30.7	>29 yr	unmarried	Dhaka	Govt	Secondary	37-48 hours	>5 years	criti	>29,999	No_high_ideation	<4/No
Female	Diploma degree	Dhaka	Never smoking	No	2	5	2	5	3	1	2	5	5	4	5	4	1	4	4	3	2	5	4	0	10	0	0	0	30	targets of bullying/>22	36	3.599999905	0	0	26	25-29 yr	unmarried	Dhaka	Govt	Tertiary	37-48 hours	3-5 years	criti	21,000-29,999	No_high_ideation	<4/No
Female	Bachelor's degree	Sylhet	Never smoking	No	1	5	5	5	1	1	5	5	5	7	7	7	3	7	7	3	7	3	3	0	0	0	0	1	33	targets of bullying/>22	54	5.400000095	10	11	26	25-29 yr	married	Sylhet	Private	Tertiary	37-48 hours	3-5 years	surg	<21,000	No_high_ideation	=>4/Yes
Female	Bachelor's degree	Sylhet	Never smoking	No	2	3	1	2	1	1	1	2	2	2	1	1	1	1	1	1	1	2	1	0	10	0	0	0	15	at high risk/15-22	12	1.200000048	0	0	27.8	25-29 yr	married	Sylhet	Govt	Tertiary	37-48 hours	3-5 years	criti	21,000-29,999	No_high_ideation	<4/No
Female	Diploma degree	Rajshahi	Never smoking	Yes	1	2	2	1	1	1	1	1	2	5	3	2	1	5	4	7	3	5	3	6	4	1	1	1	12	non-exposed/<15	38	3.799999952	6	15	23	<25 yr	married	Others	Private	Primary	>48 hours	<3 years	gyn	<21,000	No_high_ideation	<4/No
Female	Diploma degree	Dhaka	Never smoking	No	2	2	2	2	2	2	2	2	1	4	3	4	1	4	3	4	4	2	1	2	9	0	3	1	17	at high risk/15-22	30	3	1	7	30	>29 yr	married	Dhaka	Govt	Tertiary	<37 hours	>5 years	med	>29,999	No_high_ideation	<4/No
Female	Diploma degree	Sylhet	Never smoking	No	1	2	5	1	2	2	1	1	1	6	4	7	3	4	5	4	1	7	1	0	0	0	1	0	16	at high risk/15-22	42	4.199999809	10	11	25	25-29 yr	married	Sylhet	Govt	Tertiary	<37 hours	3-5 years	surg	21,000-29,999	No_high_ideation	=>4/Yes
Female	Bachelor's degree	Sylhet	Never smoking	Yes	2	5	2	5	5	5	5	4	2	5	4	5	6	7	5	3	6	3	5	1	10	0	0	1	35	targets of bullying/>22	49	4.900000095	0	2	23	<25 yr	unmarried	Sylhet	Private	Tertiary	<37 hours	<3 years	med	<21,000	No_high_ideation	=>4/Yes
Female	Bachelor's degree	Dhaka	Never smoking	Yes	2	2	1	2	1	2	2	4	2	3	3	4	4	4	4	2	2	6	3	0	10	0	0	0	18	at high risk/15-22	35	3.5	0	0	39.2	>29 yr	married	Dhaka	Govt	Tertiary	<37 hours	>5 years	surg	>29,999	No_high_ideation	<4/No
Female	Diploma degree	Dhaka	Never smoking	Yes	1	1	1	1	1	1	1	1	1	1	1	1	1	1	1	1	1	3	1	1	0	0	0	1	9	non-exposed/<15	12	1.200000048	10	12	23	<25 yr	unmarried	Dhaka	Private	Tertiary	37-48 hours	>5 years	criti	<21,000	No_high_ideation	<4/No
Female	Diploma degree	Dhaka	Never smoking	No	1	1	1	1	1	1	1	1	1	3	1	1	1	1	1	4	1	4	1	0	0	0	0	0	9	non-exposed/<15	18	1.799999952	10	10	21.9	<25 yr	unmarried	Dhaka	Private	Primary	>48 hours	<3 years	med	<21,000	No_high_ideation	<4/No
Female	Diploma degree	Sylhet	Never smoking	Yes	1	1	1	1	1	2	1	1	1	3	1	3	1	3	1	3	1	1	1	0	10	0	0	0	10	non-exposed/<15	18	1.799999952	0	0	25.4	25-29 yr	unmarried	Sylhet	Private	Primary	>48 hours	<3 years	surg	<21,000	No_high_ideation	<4/No
Female	Diploma degree	Dhaka	Never smoking	No	2	2	2	2	2	2	2	2	1	3	4	4	3	4	4	4	4	5	3	0	10	0	0	0	17	at high risk/15-22	38	3.799999952	0	0	25.3	25-29 yr	married	Dhaka	Govt	Secondary	<37 hours	>5 years	surg	21,000-29,999	No_high_ideation	<4/No
Female	Diploma degree	Dhaka	Never smoking	No	1	1	1	1	1	2	4	4	5	5	3	1	2	3	3	4	3	5	1	0	10	0	0	0	20	at high risk/15-22	30	3	0	0	26.2	25-29 yr	married	Dhaka	Govt	Tertiary	<37 hours	>5 years	criti	21,000-29,999	No_high_ideation	<4/No
Female	Diploma degree	Dhaka	Never smoking	No	1	1	2	1	1	2	2	2	1	4	3	3	1	4	5	3	1	7	2	0	10	0	0	0	13	non-exposed/<15	33	3.299999952	0	0	21.9	<25 yr	unmarried	Dhaka	Private	Tertiary	37-48 hours	<3 years	surg	<21,000	No_high_ideation	<4/No
Female	Master's degree or above	Barishal	Never smoking	Yes	1	1	1	1	1	2	2	1	1	4	3	1	1	1	1	4	1	3	1	0	10	0	10	0	11	non-exposed/<15	20	2	0	10	24.3	<25 yr	married	Others	Private	Tertiary	37-48 hours	<3 years	med	<21,000	No_high_ideation	<4/No
Female	Bachelor's degree	Sylhet	Never smoking	Yes	2	1	2	3	4	5	2	2	2	7	6	6	4	4	5	4	3	5	4	10	10	10	0	0	23	targets of bullying/>22	48	4.800000191	0	20	49	>29 yr	married	Sylhet	Govt	Tertiary	<37 hours	>5 years	criti	>29,999	No_high_ideation	=>4/Yes
Female	Bachelor's degree	Dhaka	Never smoking	Yes	2	1	1	2	2	2	1	2	1	2	2	2	1	2	2	1	1	2	2	1	8	1	1	1	14	non-exposed/<15	17	1.700000048	2	6	42.7	>29 yr	married	Dhaka	Govt	Tertiary	<37 hours	>5 years	surg	>29,999	No_high_ideation	<4/No
Female	Master's degree or above	Dhaka	Never smoking	No	1	1	1	1	1	1	1	1	1	4	1	1	1	3	1	3	1	5	1	0	10	0	0	0	9	non-exposed/<15	21	2.099999905	0	0	38	>29 yr	married	Dhaka	Govt	Tertiary	<37 hours	>5 years	med	>29,999	No_high_ideation	<4/No
Female	Bachelor's degree	Sylhet	Never smoking	Yes	2	2	2	1	2	2	2	2	1	3	4	4	1	4	4	4	4	6	3	0	10	0	0	0	16	at high risk/15-22	37	3.700000048	0	0	25.2	25-29 yr	unmarried	Sylhet	Private	Tertiary	>48 hours	<3 years	med	21,000-29,999	No_high_ideation	<4/No
Female	Master's degree or above	Dhaka	Never smoking	No	2	2	1	1	4	3	2	4	4	4	7	7	4	7	7	1	5	4	6	2	10	0	3	0	23	targets of bullying/>22	52	5.199999809	0	5	28.6	25-29 yr	unmarried	Dhaka	Govt	Secondary	<37 hours	3-5 years	med	21,000-29,999	No_high_ideation	=>4/Yes
Female	Diploma degree	Sylhet	Never smoking	Yes	1	1	1	1	4	1	1	2	1	4	4	1	1	4	4	7	1	2	3	0	0	0	0	2	13	non-exposed/<15	31	3.099999905	10	12	31	>29 yr	married	Sylhet	Govt	Tertiary	37-48 hours	>5 years	criti	21,000-29,999	No_high_ideation	<4/No
Female	Bachelor's degree	Sylhet	Never smoking	Yes	1	2	1	1	2	2	5	1	1	3	1	2	2	1	3	2	1	3	1	0	10	0	0	0	16	at high risk/15-22	19	1.899999976	0	0	42	>29 yr	married	Sylhet	Govt	Tertiary	37-48 hours	>5 years	all	>29,999	No_high_ideation	<4/No
Female	Bachelor's degree	Chattogram	Never smoking	No	2	2	2	2	2	2	2	2	2	4	4	3	1	4	4	4	1	4	3	0	10	0	10	0	18	at high risk/15-22	32	3.200000048	0	10	32.2	>29 yr	married	Chattogram	Govt	Tertiary	<37 hours	>5 years	criti	21,000-29,999	No_high_ideation	<4/No
Female	Master's degree or above	Dhaka	Never smoking	No	2	2	2	2	2	3	2	4	2	3	3	4	2	3	3	3	3	3	3	1	1	1	1	2	21	at high risk/15-22	30	3	9	14	31	>29 yr	married	Dhaka	Govt	Tertiary	<37 hours	>5 years	surg	>29,999	No_high_ideation	<4/No
Female	Diploma degree	Dhaka	Never smoking	No	2	5	5	5	1	5	5	5	5	3	1	1	1	4	1	4	1	7	5	2	10	0	10	10	38	targets of bullying/>22	28	2.799999952	0	22	32	>29 yr	married	Dhaka	Govt	Tertiary	<37 hours	>5 years	med	21,000-29,999	Yes_high_ideations	<4/No
Female	Bachelor's degree	Dhaka	Never smoking	No	2	3	2	2	1	3	2	4	2	4	5	5	3	3	4	4	3	4	3	0	9	2	1	1	21	at high risk/15-22	38	3.799999952	1	5	29.6	25-29 yr	unmarried	Dhaka	Govt	Tertiary	<37 hours	>5 years	surg	>29,999	No_high_ideation	<4/No
Female	Diploma degree	Dhaka	Never smoking	No	1	1	1	1	1	2	2	1	1	3	3	3	1	2	1	3	2	3	1	0	10	0	0	0	11	non-exposed/<15	22	2.200000048	0	0	24.2	<25 yr	married	Dhaka	Govt	Tertiary	<37 hours	3-5 years	criti	21,000-29,999	No_high_ideation	<4/No
Female	Bachelor's degree	Dhaka	Never smoking	Yes	1	1	2	1	2	2	1	1	1	4	3	4	1	2	1	4	1	1	1	0	10	0	0	0	12	non-exposed/<15	22	2.200000048	0	0	25.2	25-29 yr	unmarried	Dhaka	Private	Tertiary	>48 hours	<3 years	criti	<21,000	No_high_ideation	<4/No
Female	Bachelor's degree	Sylhet	Never smoking	No	2	2	2	1	4	2	1	1	2	5	5	3	2	4	2	2	2	2	2	0	0	0	0	0	17	at high risk/15-22	29	2.900000095	10	10	25.4	25-29 yr	married	Sylhet	Private	Tertiary	37-48 hours	3-5 years	criti	<21,000	No_high_ideation	<4/No
Female	Diploma degree	Dhaka	Never smoking	No	1	1	1	1	1	2	1	2	1	5	4	3	1	3	3	4	1	7	3	0	0	0	0	0	11	non-exposed/<15	34	3.400000095	10	10	22	<25 yr	unmarried	Dhaka	Govt	Tertiary	>48 hours	<3 years	all	21,000-29,999	No_high_ideation	<4/No
Female	Bachelor's degree	Dhaka	Never smoking	No	2	2	1	2	1	4	1	3	1	2	2	2	1	2	2	1	1	2	3	0	10	0	1	1	17	at high risk/15-22	18	1.799999952	0	2	27	25-29 yr	unmarried	Dhaka	Govt	Tertiary	<37 hours	3-5 years	surg	21,000-29,999	No_high_ideation	<4/No
Female	Diploma degree	Dhaka	Never smoking	Yes	1	1	1	1	3	3	1	2	1	4	5	5	3	5	5	4	1	6	5	0	10	0	0	0	14	non-exposed/<15	43	4.300000191	0	0	23	<25 yr	unmarried	Dhaka	Private	Tertiary	37-48 hours	<3 years	med	<21,000	No_high_ideation	=>4/Yes
Female	Diploma degree	Dhaka	Never smoking	Yes	1	1	1	1	1	2	1	1	1	5	4	5	1	4	4	3	3	4	3	0	0	0	0	0	10	non-exposed/<15	36	3.599999905	10	10	25	25-29 yr	unmarried	Dhaka	Govt	Tertiary	37-48 hours	>5 years	criti	21,000-29,999	No_high_ideation	<4/No
Female	Master's degree or above	Dhaka	Never smoking	No	5	5	4	5	3	5	2	5	2	5	5	5	6	3	3	5	5	5	3	6	6	6	6	6	36	targets of bullying/>22	45	4.5	4	28	32.2	>29 yr	married	Dhaka	Govt	Tertiary	<37 hours	>5 years	med	>29,999	Yes_high_ideations	=>4/Yes
Female	Master's degree or above	Dhaka	Never smoking	No	2	2	2	2	2	2	2	2	2	6	4	3	2	3	3	5	1	7	2	0	10	10	0	0	18	at high risk/15-22	36	3.599999905	0	10	26	25-29 yr	married	Dhaka	Govt	Tertiary	37-48 hours	<3 years	med	21,000-29,999	No_high_ideation	<4/No
Female	Master's degree or above	Dhaka	Never smoking	Yes	1	1	2	2	1	2	1	1	1	6	3	4	1	3	4	3	1	4	4	0	10	0	1	0	12	non-exposed/<15	33	3.299999952	0	1	25.3	25-29 yr	married	Dhaka	Private	Tertiary	37-48 hours	3-5 years	all	21,000-29,999	No_high_ideation	<4/No
Female	Master's degree or above	Dhaka	Never smoking	Yes	1	1	1	1	1	1	1	1	1	4	2	1	3	1	1	3	2	1	1	0	0	1	0	0	9	non-exposed/<15	19	1.899999976	10	11	25	25-29 yr	unmarried	Dhaka	Private	Tertiary	>48 hours	<3 years	med	<21,000	No_high_ideation	<4/No
Female	Bachelor's degree	Dhaka	Never smoking	Yes	2	2	2	1	2	4	2	2	2	4	5	4	1	4	5	4	5	2	1	5	8	0	3	1	19	at high risk/15-22	35	3.5	2	11	25	25-29 yr	unmarried	Dhaka	Private	Tertiary	>48 hours	<3 years	all	<21,000	No_high_ideation	<4/No
Female	Bachelor's degree	Sylhet	Never smoking	Yes	4	3	5	4	3	4	3	4	2	5	6	5	5	5	4	5	6	4	4	3	10	0	0	0	32	targets of bullying/>22	49	4.900000095	0	3	25	25-29 yr	married	Sylhet	Private	Secondary	37-48 hours	>5 years	criti	<21,000	No_high_ideation	=>4/Yes
Female	Master's degree or above	Dhaka	Never smoking	No	1	1	1	1	1	1	1	1	1	2	1	2	1	1	1	2	1	1	1	0	0	0	0	0	9	non-exposed/<15	13	1.299999952	10	10	29	25-29 yr	unmarried	Dhaka	Govt	Tertiary	<37 hours	<3 years	med	21,000-29,999	No_high_ideation	<4/No
Female	Bachelor's degree	Dhaka	Never smoking	Yes	1	1	2	1	2	2	2	2	1	5	7	5	4	4	7	3	3	6	4	2	10	0	0	0	14	non-exposed/<15	48	4.800000191	0	2	23.2	<25 yr	unmarried	Dhaka	Private	Tertiary	>48 hours	<3 years	med	<21,000	No_high_ideation	=>4/Yes
Female	Diploma degree	Dhaka	Never smoking	Yes	2	1	1	1	2	2	2	1	5	6	6	6	4	4	7	4	4	4	4	2	10	0	10	3	17	at high risk/15-22	49	4.900000095	0	15	23	<25 yr	unmarried	Dhaka	Private	Secondary	<37 hours	<3 years	criti	21,000-29,999	No_high_ideation	=>4/Yes
Female	Diploma degree	Sylhet	Never smoking	Yes	2	1	1	1	2	1	1	1	1	7	7	7	3	3	7	6	1	6	1	0	10	0	0	0	11	non-exposed/<15	48	4.800000191	0	0	24	<25 yr	unmarried	Sylhet	Private	Tertiary	37-48 hours	<3 years	gyn	<21,000	No_high_ideation	=>4/Yes
Female	Bachelor's degree	Sylhet	Never smoking	Yes	1	1	1	1	1	1	1	1	1	3	4	1	1	4	2	1	1	1	4	0	10	0	0	0	9	non-exposed/<15	22	2.200000048	0	0	27.4	25-29 yr	unmarried	Sylhet	Govt	Tertiary	37-48 hours	3-5 years	criti	21,000-29,999	No_high_ideation	<4/No
Female	Bachelor's degree	Sylhet	Never smoking	Yes	2	5	1	5	5	2	1	1	3	7	7	7	1	7	7	3	6	7	1	0	0	0	0	0	25	targets of bullying/>22	53	5.300000191	10	10	24	<25 yr	unmarried	Sylhet	Private	Secondary	<37 hours	<3 years	surg	<21,000	No_high_ideation	=>4/Yes
Female	Master's degree or above	Chattogram	Never smoking	No	1	1	1	1	1	1	1	1	1	6	4	7	1	4	6	6	6	3	4	1	5	0	1	0	9	non-exposed/<15	47	4.699999809	5	7	27.4	25-29 yr	unmarried	Chattogram	Private	Primary	37-48 hours	3-5 years	criti	>29,999	No_high_ideation	=>4/Yes
Female	Bachelor's degree	Dhaka	Never smoking	Yes	2	2	1	1	2	3	3	2	2	4	3	4	3	5	6	2	3	4	4	7	3	4	5	4	18	at high risk/15-22	38	3.799999952	7	27	24.4	<25 yr	unmarried	Dhaka	Private	Tertiary	<37 hours	<3 years	criti		Yes_high_ideations	<4/No
Female	Bachelor's degree	Dhaka	Never smoking	Yes	2	1	1	1	1	1	1	1	1	5	2	1	1	1	1	3	1	3	1	0	10	0	0	0	10	non-exposed/<15	19	1.899999976	0	0	24.3	<25 yr	married	Dhaka	Private	Tertiary	<37 hours	<3 years	all	>29,999	No_high_ideation	<4/No
Female	Diploma degree	Dhaka	Never smoking	No	2	3	1	1	3	1	2	2	2	4	4	5	4	5	6	6	3	7	1	2	10	0	10	10	17	at high risk/15-22	45	4.5	0	22	31	>29 yr	married	Dhaka	Govt	Tertiary	37-48 hours	>5 years	med	>29,999	Yes_high_ideations	=>4/Yes
Female	Master's degree or above	Chattogram	Never smoking	Yes	2	1	1	2	1	1	2	2	1	4	4	4	1	3	4	3	1	5	1	2	10	0	0	0	13	non-exposed/<15	30	3	0	2	36	>29 yr	married	Chattogram	Govt	Secondary	37-48 hours	>5 years	all	>29,999	No_high_ideation	<4/No
Female	Bachelor's degree	Chattogram	Never smoking	No	1	1	1	1	1	1	2	2	1	3	3	4	3	5	4	3	4	2	1	1	10	0	0	0	11	non-exposed/<15	32	3.200000048	0	1	35	>29 yr	married	Chattogram	Govt	Primary	37-48 hours	3-5 years	all	21,000-29,999	No_high_ideation	<4/No
Female	Master's degree or above	Khulna	Never smoking	No	1	1	1	2	2	2	2	1	1	3	4	5	1	4	4	3	3	3	2	1	10	0	0	0	13	non-exposed/<15	32	3.200000048	0	1	27	25-29 yr	married	Others	Govt	Secondary	<37 hours	3-5 years	all	21,000-29,999	No_high_ideation	<4/No
Female	Diploma degree	Dhaka	Never smoking	Yes	1	1	1	1	1	2	1	1	1	7	3	4	2	4	4	6	2	4	4	0	10	0	0	0	10	non-exposed/<15	40	4	0	0	24	<25 yr	married	Dhaka	Private	Tertiary	37-48 hours	<3 years	criti	21,000-29,999	No_high_ideation	=>4/Yes
Female	Diploma degree	Dhaka	Never smoking	No	2	1	5	2	2	2	2	2	1	4	4	4	2	6	6	3	6	3	6	0	9	0	0	1	19	at high risk/15-22	44	4.400000095	1	2	23.3	<25 yr	unmarried	Dhaka	Private	Primary	37-48 hours	<3 years	gyn	<21,000	No_high_ideation	=>4/Yes
Female	Bachelor's degree	Sylhet	Never smoking	Yes	1	1	1	1	1	1	1	1	1	2	2	1	1	2	1	2	1	3	1	0	10	0	0	0	9	non-exposed/<15	16	1.600000024	0	0	22	<25 yr	unmarried	Sylhet	Private	Tertiary	>48 hours	<3 years	surg	<21,000	No_high_ideation	<4/No
Female	Bachelor's degree	Dhaka	Never smoking	No	2	2	2	2	5	2	2	2	5	6	3	4	4	4	4	4	4	7	7	0	10	0	0	0	24	targets of bullying/>22	47	4.699999809	0	0	24	<25 yr	unmarried	Dhaka	Govt	Tertiary	37-48 hours	<3 years	med	<21,000	No_high_ideation	=>4/Yes
Female	Master's degree or above	Dhaka	Never smoking	Yes	5	2	5	1	2	1	5	2	2	5	7	7	7	7	7	7	7	6	1	0	0	0	0	0	25	targets of bullying/>22	61	6.099999905	10	10	56	>29 yr	married	Dhaka	Govt	Secondary	>48 hours	>5 years	all	>29,999	No_high_ideation	=>4/Yes
Female	Bachelor's degree	Dhaka	Never smoking	No	1	2	1	1	2	2	2	2	1	5	4	4	1	3	4	3	1	5	6	1	9	9	9	4	14	non-exposed/<15	36	3.599999905	1	24	27	25-29 yr	married	Dhaka	Private	Tertiary	>48 hours	3-5 years	criti	21,000-29,999	Yes_high_ideations	<4/No
Female	Diploma degree	Dhaka	Never smoking	Yes	2	1	1	1	2	1	1	1	1	4	2	2	1	1	2	2	1	4	1	0	0	0	0	0	11	non-exposed/<15	20	2	10	10	26	25-29 yr	unmarried	Dhaka	Private	Tertiary	<37 hours	3-5 years	med	21,000-29,999	No_high_ideation	<4/No
Female	Bachelor's degree	Dhaka	Never smoking	No	2	2	2	2	2	2	2	2	2	5	5	4	1	4	5	4	4	5	4	1	10	0	2	3	18	at high risk/15-22	41	4.099999905	0	6	25.9	25-29 yr	married	Dhaka	Govt	Tertiary	<37 hours	<3 years	med	21,000-29,999	No_high_ideation	=>4/Yes
Female	Bachelor's degree	Dhaka	Never smoking	Yes	2	1	1	1	2	2	1	2	1	6	4	4	4	3	5	4	4	4	4	2	10	0	10	4	13	non-exposed/<15	42	4.199999809	0	16	26	25-29 yr	unmarried	Dhaka	Private	Tertiary	>48 hours	<3 years	all	21,000-29,999	No_high_ideation	=>4/Yes
Female	Master's degree or above	Chattogram	Never smoking	No	2	2	2	3	2	2	2	3	3	3	4	4	1	4	4	3	4	7	5	0	10	0	10	0	21	at high risk/15-22	39	3.900000095	0	10	42	>29 yr	married	Chattogram	Govt	Primary	>48 hours	>5 years	gyn	>29,999	No_high_ideation	<4/No
Female	Diploma degree	Dhaka	Never smoking	Yes	1	1	1	1	1	1	1	1	1	1	1	1	1	1	1	1	1	1	1	0	10	0	10	10	9	non-exposed/<15	10	1	0	20	26	25-29 yr	unmarried	Dhaka	Private	Primary	>48 hours	<3 years	all	<21,000	No_high_ideation	<4/No
Female	Diploma degree	Sylhet	Never smoking	Yes	2	2	2	2	5	2	2	2	1	7	7	7	2	3	6	5	7	7	3	0	10	0	0	0	20	at high risk/15-22	54	5.400000095	0	0	24.5	<25 yr	unmarried	Sylhet	Private	Tertiary	<37 hours	3-5 years	criti	<21,000	No_high_ideation	=>4/Yes
Female	Diploma degree	Chattogram	Never smoking	Yes	1	2	1	1	4	2	2	1	2	1	4	4	1	4	4	3	4	4	4	0	10	0	0	0	16	at high risk/15-22	33	3.299999952	0	0	46.05	>29 yr	married	Chattogram	Govt	Primary	37-48 hours	>5 years	all	>29,999	No_high_ideation	<4/No
Female	Master's degree or above	Sylhet	Never smoking	No	5	5	5	1	5	5	5	5	1	7	7	7	7	1	7	7	7	7	7	0	0	0	0	0	37	targets of bullying/>22	64	6.400000095	10	10	42	>29 yr	married	Sylhet	Govt	Tertiary	37-48 hours	>5 years	all	21,000-29,999	No_high_ideation	=>4/Yes
Female	Diploma degree	Dhaka	Past smoker	Yes	3	2	4	2	5	5	4	2	3	4	5	4	1	4	3	5	6	1	3	7	10	8	10	7	30	targets of bullying/>22	36	3.599999905	0	32	22.9	<25 yr	married	Dhaka	Private	Primary	>48 hours	<3 years	med	<21,000	Yes_high_ideations	<4/No
Female	Master's degree or above	Dhaka	Never smoking	No	1	3	3	3	2	3	3	3	2	5	3	5	4	4	4	5	5	4	4	3	4	5	4	6	23	targets of bullying/>22	43	4.300000191	6	24	30	>29 yr	unmarried	Dhaka	Govt	Tertiary	<37 hours	>5 years	criti	21,000-29,999	Yes_high_ideations	=>4/Yes
Female	Master's degree or above	Dhaka	Never smoking	No	1	1	1	1	1	1	1	1	1	3	3	1	2	1	1	3	1	1	1	0	10	0	0	1	9	non-exposed/<15	17	1.700000048	0	1	28.3	25-29 yr	unmarried	Dhaka	Govt	Tertiary	<37 hours	3-5 years	all	21,000-29,999	No_high_ideation	<4/No
Female	Diploma degree	Sylhet	Never smoking	No	2	2	2	2	2	2	2	2	2	3	3	3	4	2	3	3	3	3		0	10	1	1	0	18	at high risk/15-22			0	2	38	>29 yr	married	Sylhet	Govt	Tertiary	<37 hours	>5 years	gyn	>29,999	No_high_ideation
Female	Bachelor's degree	Rangpur	Never smoking	Yes	1	1	1	1	1	1	1	1	1	1	1	1	1	1	1	1	1	1	1	0	0	0	0	0	9	non-exposed/<15	10	1	10	10	28.6	25-29 yr	married	Others	Govt	Primary	<37 hours	>5 years	gyn	21,000-29,999	No_high_ideation	<4/No
Female	Diploma degree	Dhaka	Never smoking	Yes	1	1	1	1	1	2	2	2	1	1	1	1	1	1	1	1	1	3	1	0	10	0	0	1	12	non-exposed/<15	12	1.200000048	0	1	22	<25 yr	unmarried	Dhaka	Govt	Tertiary	<37 hours	<3 years	criti	21,000-29,999	No_high_ideation	<4/No
Female	Diploma degree	Dhaka	Never smoking	Yes	1	1	1	1	3	3	1	1	3	4	4	4	3	4	4	3	3	4	1	1	10	1	2	0	15	at high risk/15-22	34	3.400000095	0	4	25.5	25-29 yr	unmarried	Dhaka	Private	Primary	>48 hours	3-5 years	criti	<21,000	No_high_ideation	<4/No
Female	Diploma degree	Dhaka	Never smoking	No	2	2	3	4	4	4	2	2	3	4	4	3	4	4	3	3	3	3	3	2	2	1	1	1	26	targets of bullying/>22	34	3.400000095	8	13	35.2	>29 yr	married	Dhaka	Govt	Tertiary	<37 hours	>5 years	surg	>29,999	No_high_ideation	<4/No
Female	Diploma degree	Sylhet	Never smoking	No	2	2	1	3	2	2	2	2	1	4	2	3	2	3	2	3	2	3	2	10	10	10	10	0	17	at high risk/15-22	26	2.599999905	0	30	24	<25 yr	unmarried	Sylhet	Govt	Tertiary	<37 hours	<3 years	med	21,000-29,999	Yes_high_ideations	<4/No
Female	Bachelor's degree	Mymensingh	Never smoking	No	1	1	1	1	1	2	1	1	1	6	4	5	1	4	5	5	4	7	4	10	9	8	7	3	10	non-exposed/<15	45	4.5	1	29	29	25-29 yr	married	Others	Govt	Tertiary	<37 hours	3-5 years	surg	>29,999	Yes_high_ideations	=>4/Yes
Female	Bachelor's degree	Chattogram	Never smoking	No	4	2	2	2	2	2	2	4	2	4	4	4	2	3	4	3	2	3	1	2	9	0	10	5	22	at high risk/15-22	30	3	1	18	33.3	>29 yr	married	Chattogram	Govt	Tertiary	>48 hours	>5 years	criti	>29,999	No_high_ideation	<4/No
Female	Bachelor's degree	Dhaka	Never smoking	Yes	1	2	2	2	5	1	5	1	3	3	4	5	1	5	7	5	3	5	5	1	10	5	0	0	22	at high risk/15-22	43	4.300000191	0	6	25	25-29 yr	unmarried	Dhaka	Private	Secondary	<37 hours	3-5 years	all	<21,000	No_high_ideation	=>4/Yes
Female	Diploma degree	Sylhet	Never smoking	Yes	1	1	1	1	1	1	1	1	1	1	1	1	1	1	1	1	1	1	1	0	0	0	0	0	9	non-exposed/<15	10	1	10	10	28	25-29 yr	married	Sylhet	Private	Tertiary	<37 hours	3-5 years	gyn	<21,000	No_high_ideation	<4/No
Female	Master's degree or above	Dhaka	Never smoking	No	5	2	1	1	1	2	1	2	1	5	4	4	1	5	6	4	4	7	5	7	10	0	3	4	16	at high risk/15-22	45	4.5	0	14	28	25-29 yr	unmarried	Dhaka	Govt	Tertiary	<37 hours	>5 years	med	21,000-29,999	No_high_ideation	=>4/Yes
Female	Master's degree or above	Rajshahi	Never smoking	No	2	2	1	1	2	2	2	1	1	4	4	4	1	4	4	3	1	6	3	7	7	10	10	10	14	non-exposed/<15	34	3.400000095	3	40	29.7	25-29 yr	married	Others	Govt	Primary	37-48 hours	>5 years	all	21,000-29,999	Yes_high_ideations	<4/No
Female	Bachelor's degree	Dhaka	Never smoking	No	2	1	2	2	2	2	1	2	1	5	3	7	1	4	3	3	2	2	1	0	9	0	0	1	15	at high risk/15-22	31	3.099999905	1	2	26	25-29 yr	married	Dhaka	Private	Secondary	<37 hours	<3 years	med	<21,000	No_high_ideation	<4/No
Female	Bachelor's degree	Dhaka	Never smoking	Yes	1	1	1	1	1	1	1	1	1	2	2	2	1	2	2	2	1	2	2	0	0	0	0	0	9	non-exposed/<15	18	1.799999952	10	10	27	25-29 yr	unmarried	Dhaka	Govt	Tertiary	<37 hours	>5 years	surg	>29,999	No_high_ideation	<4/No
Female	Bachelor's degree	Dhaka	Never smoking	No	1	1	1	2	1	1	2	1	1	3	1	4	1	4	4	1	1	4	1	0	10	0	0	0	11	non-exposed/<15	24	2.400000095	0	0	25.6	25-29 yr	married	Dhaka	Govt	Tertiary	<37 hours	3-5 years	surg	21,000-29,999	No_high_ideation	<4/No
Female	Diploma degree	Chattogram	Never smoking	Yes	2	1	1	2	2	2	1	3	1	4	3	1	4	4	4	3	2	2	7	0	10	0	0	0	15	at high risk/15-22	34	3.400000095	0	0	22.2	<25 yr	unmarried	Chattogram	Private	Primary	37-48 hours	<3 years	med	<21,000	No_high_ideation	<4/No
Female	Diploma degree	Dhaka	Never smoking	No	2	5	2	5	2	2	2	5	5	3	4	1	1	4	4	3	1	2	7	0	10	0	0	0	30	targets of bullying/>22	30	3	0	0	26.2	25-29 yr	unmarried	Dhaka	Private	Tertiary	37-48 hours	>5 years	all	<21,000	No_high_ideation	<4/No
Female	Diploma degree	Dhaka	Never smoking	Yes	1	1	1	1	1	1	1	1	1	1	1	1	1	1	1	1	1	1	1	0	0	0	0	0	9	non-exposed/<15	10	1	10	10	26	25-29 yr	unmarried	Dhaka	Private	Tertiary	>48 hours	3-5 years	criti	21,000-29,999	No_high_ideation	<4/No
Female	Diploma degree	Rangpur	Never smoking	No	1	1	1	1	1	5	5	5	1	1	1	1	1	1	1	1	1	1	1	0	10	0	0	0	21	at high risk/15-22	10	1	0	0	25	25-29 yr	unmarried	Others	Private	Primary	<37 hours	>5 years	gyn	<21,000	No_high_ideation	<4/No
Female	Diploma degree	Dhaka	Never smoking	Yes	1	1	1	2	2	2	3	2	2	3	4	3	1	3	4	4	6	3	2	2	1	0	0	1	16	at high risk/15-22	33	3.299999952	9	12	23	<25 yr	unmarried	Dhaka	Govt	Secondary	37-48 hours	<3 years	all	<21,000	No_high_ideation	<4/No
Female	Diploma degree	Sylhet	Never smoking	Yes	2	1	2	1	1	1	2	2	1	2	1	1	1	2	2	2	1	1	1	0	0	0	0	0	13	non-exposed/<15	14	1.399999976	10	10	28	25-29 yr	married	Sylhet	Govt	Tertiary	37-48 hours	<3 years	med	21,000-29,999	No_high_ideation	<4/No
Female	Bachelor's degree	Dhaka	Never smoking	No	2	2	2	3	4	2	2	2	2	3	3	3	3	3	3	3	3	3	3	0	0	0	0	0	21	at high risk/15-22	30	3	10	10	34.7	>29 yr	married	Dhaka	Govt	Tertiary	<37 hours	>5 years	gyn	>29,999	No_high_ideation	<4/No
Female	Bachelor's degree	Sylhet	Never smoking	No	2	2	1	2	5	5	2	2	2	2	4	7	1	7	7	2	3	7	1	0	10	0	0	0	23	targets of bullying/>22	41	4.099999905	0	0	24	<25 yr	unmarried	Sylhet	Private	Tertiary	<37 hours	<3 years	surg	<21,000	No_high_ideation	=>4/Yes
Female	Bachelor's degree	Dhaka	Never smoking	Yes	2	2	2	2	2	2	2	2	2	1	3	4	3	3	3	1	3	3	3	0	0	0	0	0	18	at high risk/15-22	27	2.700000048	10	10	33	>29 yr	married	Dhaka	Govt	Tertiary	37-48 hours	>5 years	criti	>29,999	No_high_ideation	<4/No
Female	Diploma degree	Sylhet	Never smoking	Yes	3	3	2	3	3	3	3	2	2	7	7	5	4	3	4	5	4	5	2	6	7	8	7	10	24	targets of bullying/>22	46	4.599999905	3	34	34	>29 yr	married	Sylhet	Govt	Tertiary	37-48 hours	>5 years	em	>29,999	Yes_high_ideations	=>4/Yes
Female	Diploma degree	Rajshahi	Never smoking	Yes	2	2	3	2	4	4	2	2	2	4	3	4	5	7	5	4	5	5	1	0	10	0	2	0	23	targets of bullying/>22	43	4.300000191	0	2	23.4	<25 yr	unmarried	Others	Private	Primary	37-48 hours	<3 years	all	<21,000	No_high_ideation	=>4/Yes
Female	Bachelor's degree	Dhaka	Never smoking	No	1	2	2	1	1	2	1	1	1	1	1	1	1	1	2	1	1	2	1	0	10	0	0	0	12	non-exposed/<15	12	1.200000048	0	0	35	>29 yr	married	Dhaka	Govt	Tertiary	<37 hours	>5 years	surg	>29,999	No_high_ideation	<4/No
Female	Master's degree or above	Dhaka	Never smoking	Yes	1	2	1	1	5	5	1	1	1	7	4	4	3	2	2	1	1	2	2	1	10	0	1	1	18	at high risk/15-22	28	2.799999952	0	3	26.5	25-29 yr	unmarried	Dhaka	Govt	Tertiary	<37 hours	3-5 years	surg	21,000-29,999	No_high_ideation	<4/No
Female	Diploma degree	Dhaka	Never smoking	Yes	2	5	3	3	4	5	3	4	4	4	4	3	3	4	7	3	3	7	3	0	0	0	0	0	33	targets of bullying/>22	41	4.099999905	10	10	23	<25 yr	unmarried	Dhaka	Private	Tertiary	37-48 hours	<3 years	all	<21,000	No_high_ideation	=>4/Yes
Female	Diploma degree	Sylhet	Never smoking	Yes	2	1	1	1	1	1	1	1	1	1	2	2	2	2	1	3	1	1	1	0	10	1	0	0	10	non-exposed/<15	16	1.600000024	0	1	25	25-29 yr	married	Sylhet	Private	Primary	<37 hours	3-5 years	criti	<21,000	No_high_ideation	<4/No
Female	Bachelor's degree	Dhaka	Never smoking	Yes	2	2	2	2	2	3	2	3	2	3	3	3	3	2	4	3	3	4	2	0	0	0	0	0	20	at high risk/15-22	30	3	10	10	28	25-29 yr	married	Dhaka	Govt	Tertiary	<37 hours	3-5 years	criti	21,000-29,999	No_high_ideation	<4/No
Female	Diploma degree	Dhaka	Never smoking	Yes	1	1	1	1	1	2	1	1	1	4	2	3	3	3	1	4	1	4	1	1	10	0	1	10	10	non-exposed/<15	26	2.599999905	0	12	23.2	<25 yr	unmarried	Dhaka	Private	Tertiary	37-48 hours	<3 years	med	<21,000	No_high_ideation	<4/No
Female	Bachelor's degree	Dhaka	Never smoking	Yes	2	2	2	2	2	3	2	4	2	4	4	4	5	5	5	5	2	3	3	0	8	2	2	1	21	at high risk/15-22	40	4	2	7	31.2	>29 yr	married	Dhaka	Govt	Tertiary	<37 hours	>5 years	med	>29,999	No_high_ideation	=>4/Yes
Female	Diploma degree	Khulna	Never smoking	Yes	1	1	1	1	1	1	1	1	1	4	3	3	3	4	4	3	4	3	4	0	10	0	0	0	9	non-exposed/<15	35	3.5	0	0	23	<25 yr	married	Others	Private	Secondary	37-48 hours	<3 years	all	<21,000	No_high_ideation	<4/No
Female	Bachelor's degree	Sylhet	Never smoking	No	2	2	2	2	2	2	2	2	2	5	3	4	2	2	4	2	3	3	3	0	10	10	10	10	18	at high risk/15-22	31	3.099999905	0	30	40	>29 yr	married	Sylhet	Govt	Tertiary	<37 hours	>5 years	all	>29,999	Yes_high_ideations	<4/No
Female	Diploma degree	Chattogram	Never smoking	Yes	1	1	1	1	1	3	1	1	1	1	1	1	1	1	1	1	1	1	1	0	0	0	0	0	11	non-exposed/<15	10	1	10	10	24	<25 yr	unmarried	Chattogram	Private	Tertiary	37-48 hours	<3 years	criti	>29,999	No_high_ideation	<4/No
Female	Diploma degree	Sylhet	Never smoking	Yes	2	1	2	1	1	1	2	2	1	2	1	1	1	2	2	2	1	1	1	0	10	0	0	0	13	non-exposed/<15	14	1.399999976	0	0	26.8	25-29 yr	married	Sylhet	Govt	Tertiary	37-48 hours	<3 years	med	21,000-29,999	No_high_ideation	<4/No
Female	Bachelor's degree	Dhaka	Never smoking	No	5	5	5	5	5	5	5	5	5	7	5	7	1	7	1	1	7	1	1	0	10	0	0	0	45	targets of bullying/>22	38	3.799999952	0	0	26	25-29 yr	unmarried	Dhaka	Govt	Tertiary	37-48 hours	<3 years	med	21,000-29,999	No_high_ideation	<4/No
Female	Diploma degree	Sylhet	Never smoking	Yes	1	2	2	1	2	2	1	2	1	4	4	1	1	1	1	4	1	7	1	0	10	0	10	0	14	non-exposed/<15	25	2.5	0	10	26	25-29 yr	married	Sylhet	Private	Tertiary	37-48 hours	3-5 years	all	<21,000	No_high_ideation	<4/No
Female	Master's degree or above	Dhaka	Never smoking	No	2	4	3	4	3	4	2	4	3	5	6	6	4	6	5	2	3	5	3	6	6	6	7	7	29	targets of bullying/>22	45	4.5	4	30	34.2	>29 yr	married	Dhaka	Govt	Tertiary	<37 hours	>5 years	med	>29,999	Yes_high_ideations	=>4/Yes
Female	Bachelor's degree	Dhaka	Never smoking	No	2	3	3	4	4	4	2	2	3	4	4	4	4	4	4	4	2	3	2	0	0	0	1	1	27	targets of bullying/>22	35	3.5	10	12	27	25-29 yr	married	Dhaka	Govt	Tertiary	<37 hours	3-5 years	med	>29,999	No_high_ideation	<4/No
Female	Bachelor's degree	Dhaka	Never smoking	No	2	1	1	1	1	1	2	1	1	4	4	4	1	3	4	4	4	7	3	0	10	0	3	0	11	non-exposed/<15	38	3.799999952	0	3	25.4	25-29 yr	unmarried	Dhaka	Private	Tertiary	<37 hours	<3 years	all	>29,999	No_high_ideation	<4/No
Female	Bachelor's degree	Sylhet	Never smoking	Yes	2	2	2	2	1	2	2	2	2	7	7	6	2	3	6	7	3	4	3	10	10	10	10	0	17	at high risk/15-22	48	4.800000191	0	30	50	>29 yr	married	Sylhet	Govt	Tertiary	<37 hours	>5 years	criti	>29,999	Yes_high_ideations	=>4/Yes
Female	Bachelor's degree	Sylhet	Never smoking	No	1	1	1	1	2	1	1	1	1	4	1	6	1	2	7	3	3	6	2	0	10	0	0	0	10	non-exposed/<15	35	3.5	0	0	24	<25 yr	unmarried	Sylhet	Private	Tertiary	37-48 hours	<3 years	surg	<21,000	No_high_ideation	<4/No
Female	Diploma degree	Chattogram	Never smoking	Yes	2	2	1	2	1	3	2	2	2	4	3	3	1	2	2	4	4	6	1	0	10	0	0	0	17	at high risk/15-22	30	3	0	0	26	25-29 yr	unmarried	Chattogram	Private	Primary	>48 hours	<3 years	all	21,000-29,999	No_high_ideation	<4/No
Female	Bachelor's degree	Dhaka	Never smoking	Yes	2	2	1	2	2	2	1	2	2	4	4	3	3	3	3	2	2	4	6	0	10	1	1	0	16	at high risk/15-22	34	3.400000095	0	2	29.7	25-29 yr	unmarried	Dhaka	Govt	Tertiary	<37 hours	>5 years	surg	21,000-29,999	No_high_ideation	<4/No
Female	Diploma degree	Sylhet	Never smoking	No	2	1	1	1	3	1	1	1	1	7	5	1	1	1	1	4	3	1	2	0	0	0	0	0	12	non-exposed/<15	26	2.599999905	10	10	26.3	25-29 yr	married	Sylhet	Private	Tertiary	>48 hours	<3 years	gyn	<21,000	No_high_ideation	<4/No
Female	Bachelor's degree	Dhaka	Never smoking	No	2	2	2	2	2	2	2	2	2	3	3	3	3	3	3	2	2	3	3	1	1	1	1	1	18	at high risk/15-22	28	2.799999952	9	13	37.7	>29 yr	married	Dhaka	Govt	Tertiary	<37 hours	>5 years	surg	>29,999	No_high_ideation	<4/No
Female	Bachelor's degree	Dhaka	Never smoking	Yes	2	2	1	2	2	2	2	2	1	4	4	4	1	3	2	2	2	5	3	1	1	1	1	10	16	at high risk/15-22	30	3	9	22	25	25-29 yr	married	Dhaka	Private	Tertiary	37-48 hours	<3 years	med	21,000-29,999	Yes_high_ideations	<4/No
Female	Diploma degree	Dhaka	Never smoking	Yes	1	1	1	1	1	1	1	1	1	3	1	1	1	2	2	3	1	7	1	0	10	0	0	0	9	non-exposed/<15	22	2.200000048	0	0	23	<25 yr	unmarried	Dhaka	Private	Tertiary	37-48 hours	3-5 years	em	<21,000	No_high_ideation	<4/No
Female	Bachelor's degree	Dhaka	Never smoking	Yes	2	2	2	3	2	2	2	2	2	2	3	4	3	4	3	2	1	1	2	0	0	0	0	0	19	at high risk/15-22	25	2.5	10	10	24.5	<25 yr	unmarried	Dhaka	Private	Tertiary	>48 hours	<3 years	gyn	21,000-29,999	No_high_ideation	<4/No
Female	Diploma degree	Sylhet	Never smoking	Yes	1	1	1	1	1	1	2	1	1	4	2	1	1	1	1	2	1	2	1	0	0	0	0	0	10	non-exposed/<15	16	1.600000024	10	10	23	<25 yr	unmarried	Sylhet	Private	Secondary	37-48 hours	<3 years	all	<21,000	No_high_ideation	<4/No
Female	Master's degree or above	Sylhet	Never smoking	No	2	3	1	5	3	3	3	1	2	2	3	1	7		1	2	1	1	7	0	9	0	2	0	23	targets of bullying/>22			1	3	28	25-29 yr	unmarried	Sylhet	Govt	Tertiary	<37 hours	3-5 years	med	21,000-29,999	No_high_ideation
Female	Master's degree or above	Dhaka	Never smoking	No	5	2	1	1	1	2	1	1	1	4	6	3	1	1	4	6	1	7	1	0	10	0	0	0	15	at high risk/15-22	34	3.400000095	0	0	26	25-29 yr	married	Dhaka	Govt	Tertiary	37-48 hours	<3 years	criti	21,000-29,999	No_high_ideation	<4/No
Female	Bachelor's degree	Chattogram	Never smoking	Yes	5	4	3	5	4	2	2	3	2	4	4	4	1	4	3	4	1	1	4	0	10	0	0	0	30	targets of bullying/>22	30	3	0	0	26.8	25-29 yr	unmarried	Chattogram	Private	Primary	37-48 hours	<3 years	gyn	>29,999	No_high_ideation	<4/No
Female	Diploma degree	Dhaka	Never smoking	No	3	2	1	1	2	1	1	2	2	5	2	4	1	3	5	3	4	4	6	0	0	0	0	1	15	at high risk/15-22	37	3.700000048	10	11	22.4	<25 yr	unmarried	Dhaka	Private	Primary	>48 hours	<3 years	all	<21,000	No_high_ideation	<4/No
Female	Diploma degree	Sylhet	Never smoking	No	1	1	1	1	1	1	1	2	1	1	4	3	1	1	3	2	1	7	1	0	0	0	0	0	10	non-exposed/<15	24	2.400000095	10	10	27	25-29 yr	married	Sylhet	Govt	Tertiary	37-48 hours	3-5 years	med	21,000-29,999	No_high_ideation	<4/No
Female	Master's degree or above	Rangpur	Never smoking	No	3	4	4	2	3	2	2	2	2	6	7	4	5	4	3	4	3	5	1	0	10	0	0	0	24	targets of bullying/>22	42	4.199999809	0	0	40.4	>29 yr	married	Others	Govt	Secondary	37-48 hours	>5 years	all	>29,999	No_high_ideation	=>4/Yes
Female	Bachelor's degree	Dhaka	Never smoking	No	2	2	3	2	4	4	2	4	3	3	3	4	4	4	3	3	2	2	3	2	8	4	2	1	26	targets of bullying/>22	31	3.099999905	2	11	34.9	>29 yr	married	Dhaka	Govt	Tertiary	<37 hours	>5 years	gyn	>29,999	No_high_ideation	<4/No
Female	Master's degree or above	Dhaka	Never smoking	No	3	3	2	3	3	4	3	3	2	4	3	3	3	4	4	3	3	4	2	0	10	1	4	1	26	targets of bullying/>22	33	3.299999952	0	6	34.5	>29 yr	married	Dhaka	Govt	Tertiary	<37 hours	>5 years	surg	>29,999	No_high_ideation	<4/No
Female	Bachelor's degree	Dhaka	Never smoking	Yes	1	1	3	1	2	4	1	1	3	4	3	1	5	1	3	1	5	1	1	0	10	0	0	0	17	at high risk/15-22	25	2.5	0	0	26	25-29 yr	unmarried	Dhaka	Private	Tertiary	<37 hours	<3 years	all	<21,000	No_high_ideation	<4/No
Female	Bachelor's degree	Sylhet	Never smoking	No	1	1	1	1	2	1	1	1	1	2	2	2	1	1	2	1	1	2	2	0	10	0	0	0	10	non-exposed/<15	16	1.600000024	0	0	25.5	25-29 yr	unmarried	Sylhet	Private	Tertiary	>48 hours	<3 years	gyn	<21,000	No_high_ideation	<4/No
Female	Master's degree or above	Dhaka	Never smoking	Yes	1	1	2	2	1	2	2	2	2	6	6	5	2	6	6	5	5	7	6	3	9	2	2	5	15	at high risk/15-22	54	5.400000095	1	13	26.5	25-29 yr	married	Dhaka	Govt	Tertiary	>48 hours	3-5 years	criti	>29,999	No_high_ideation	=>4/Yes
Female	Master's degree or above	Barishal	Never smoking	No	1	1	1	1	1	1	1	1	1	1	1	1	1	1	1	1	1	1	1	0	10	0	0	0	9	non-exposed/<15	10	1	0	0	35	>29 yr	married	Others	Govt	Tertiary	<37 hours	3-5 years	surg	21,000-29,999	No_high_ideation	<4/No
Female	Diploma degree	Rajshahi	Never smoking	Yes	1	1	1	1	1	1	1	1	1	3	1	1	1	4	3	4	1	7	1	0	0	0	0	0	9	non-exposed/<15	26	2.599999905	10	10	24	<25 yr	unmarried	Others	Private	Tertiary	<37 hours	3-5 years	med	<21,000	No_high_ideation	<4/No
Female	Diploma degree	Dhaka	Never smoking	Yes	1	1	2	1	2	2	2	1	2	5	4	4	3	5	5	3	4	5	6	0	10	0	0	0	14	non-exposed/<15	44	4.400000095	0	0	26.2	25-29 yr	unmarried	Dhaka	Private	Tertiary	<37 hours	<3 years	criti	<21,000	No_high_ideation	=>4/Yes
Female	Bachelor's degree	Dhaka	Never smoking	Yes	2	1	2	2	2	2	2	2	2	3	2	3	1	2	2	2	2	2	2	0	1	1	1	1	17	at high risk/15-22	21	2.099999905	9	12	29.5	25-29 yr	married	Dhaka	Govt	Tertiary	>48 hours	3-5 years	criti	>29,999	No_high_ideation	<4/No
Female	Diploma degree	Sylhet	Never smoking	No	2	1	2	1	1	1	2	2	1	2	1	1	1	1	2	1	1	1	1	0	0	0	0	1	13	non-exposed/<15	12	1.200000048	10	11	27	25-29 yr	married	Sylhet	Govt	Tertiary	37-48 hours	<3 years	med	21,000-29,999	No_high_ideation	<4/No
Female	Bachelor's degree	Dhaka	Never smoking	Yes	2	2	2	2	2	2	2	2	2	3	3	3	3	3	3	3	1	3	3	0	10	0	0	0	18	at high risk/15-22	28	2.799999952	0	0	34	>29 yr	married	Dhaka	Govt	Tertiary	37-48 hours	>5 years	criti	>29,999	No_high_ideation	<4/No
Female	Diploma degree	Dhaka	Never smoking	Yes	1	1	1	1	2	1	4	1	1	4	3	3	1	1	4	1	1	4	1	0	10	0	0	0	13	non-exposed/<15	23	2.299999952	0	0	23.2	<25 yr	unmarried	Dhaka	Private	Secondary	37-48 hours	<3 years	gyn	>29,999	No_high_ideation	<4/No
Female	Diploma degree	Sylhet	Never smoking	Yes	1	1	1	1	1	1	1	1	1	3	2	2	1	1	1	1	1	5	1	0	0	0	0	0	9	non-exposed/<15	18	1.799999952	10	10	25	25-29 yr	married	Sylhet	Private	Secondary	37-48 hours	3-5 years	all	<21,000	No_high_ideation	<4/No
Female	Master's degree or above	Sylhet	Never smoking	Yes	1	2	1	1	1	1	2	2	2	4	5	7	3	5	7	3	6	7	1	0	10	0	2	8	13	non-exposed/<15	48	4.800000191	0	10	28	25-29 yr	unmarried	Sylhet	Govt	Tertiary	<37 hours	3-5 years	criti	21,000-29,999	No_high_ideation	=>4/Yes
Female	Bachelor's degree	Dhaka	Never smoking	Yes	1	1	2	1	2	2	1	2	1	4	3	4	1	1	4	4	1	1	1	0	10	0	0	0	13	non-exposed/<15	24	2.400000095	0	0	25	25-29 yr	married	Dhaka	Private	Tertiary	<37 hours	3-5 years	criti	21,000-29,999	No_high_ideation	<4/No
Female	Bachelor's degree	Dhaka	Never smoking	Yes	1	1	2	1	1	2	1	1	1	4	3	3	1	1	1	3	2	5	1	0	10	0	0	0	11	non-exposed/<15	24	2.400000095	0	0	31	>29 yr	married	Dhaka	Govt	Tertiary	<37 hours	>5 years	criti	>29,999	No_high_ideation	<4/No
Female	Diploma degree	Sylhet	Never smoking	No	2	2	3	2	2	2	3	2	2	7	3	3	1	2	2	2	2	2	2	8	7	10	10	10	20	at high risk/15-22	26	2.599999905	3	41	30	>29 yr	married	Sylhet	Govt	Tertiary	37-48 hours	>5 years	criti	>29,999	Yes_high_ideations	<4/No
Female	Master's degree or above	Dhaka	Never smoking	No	2	4	3	2	2	4	2	2	2	4	3	4	5	4	5	4	2	3	3	0	10	0	4	5	23	targets of bullying/>22	37	3.700000048	0	9	27.3	25-29 yr	unmarried	Dhaka	Govt	Tertiary	<37 hours	3-5 years	med	21,000-29,999	No_high_ideation	<4/No
Female	Bachelor's degree	Rajshahi	Never smoking	Yes	1	2	3	2	5	2	1	1	1	4	1	4	1	3	5	3	1	1	1	0	0	0	0	0	18	at high risk/15-22	24	2.400000095	10	10	27.4	25-29 yr	married	Others	Private	Primary	37-48 hours	>5 years	med	21,000-29,999	No_high_ideation	<4/No
Female	Diploma degree	Rangpur	Never smoking	No	2	2	1	2	1	2	2	2	2	3	2	1	1	4	4	1	4	1	1	0	10	0	0	0	16	at high risk/15-22	22	2.200000048	0	0	30	>29 yr	married	Others	Govt	Secondary	37-48 hours	3-5 years	med	>29,999	No_high_ideation	<4/No
Female	Bachelor's degree	Dhaka	Never smoking	No	1	1	1	2	2	4	2	2	1	4	4	3	2	3	3	3	3	3	4	0	8	2	2	0	16	at high risk/15-22	32	3.200000048	2	6	33	>29 yr	married	Dhaka	Govt	Tertiary	<37 hours	>5 years	surg	>29,999	No_high_ideation	<4/No
Female	Bachelor's degree	Dhaka	Never smoking	No	3	4	3	2	4	4	2	4	2	6	6	6	5	5	6	6	6	7	4	8	8	8	8	8	28	targets of bullying/>22	57	5.699999809	2	34	28.8	25-29 yr	married	Dhaka	Govt	Tertiary	<37 hours	3-5 years	med	21,000-29,999	Yes_high_ideations	=>4/Yes
Female	Diploma degree	Sylhet	Never smoking	Yes	1	1	1	1	1	1	2	2	1	3	2	2	1	1	1	2	1	6	1	0	0	0	0	0	11	non-exposed/<15	20	2	10	10	24	<25 yr	unmarried	Sylhet	Private	Secondary	37-48 hours	<3 years	med	<21,000	No_high_ideation	<4/No
Female	Master's degree or above	Khulna	Never smoking	Yes	2	1	1	1	1	2	1	1	2	4	4	4	1	4	5	3	3	4	1	0	10	0	0	0	12	non-exposed/<15	33	3.299999952	0	0	29.5	25-29 yr	married	Others	Govt	Secondary	<37 hours	>5 years	all	21,000-29,999	No_high_ideation	<4/No
Female	Master's degree or above	Dhaka	Never smoking	No	2	5	5	5	5	5	4	5	5	4	5	7	4	7	7	5	7	6	6	9	2	10	10	9	41	targets of bullying/>22	58	5.800000191	8	46	29.2	25-29 yr	unmarried	Dhaka	Govt	Tertiary	37-48 hours	>5 years	med	21,000-29,999	Yes_high_ideations	=>4/Yes
Female	Bachelor's degree	Khulna	Never smoking	No	2	1	2	1	2	2	1	2	1	3	1	1	1	3	3	3	1	4	1	0	10	0	0	0	14	non-exposed/<15	21	2.099999905	0	0	40	>29 yr	married	Others	Govt	Primary	37-48 hours	>5 years	med	21,000-29,999	No_high_ideation	<4/No
Female	Diploma degree	Sylhet	Never smoking	Yes	1	1	1	1	1	1	1	1	1	7	7	7	1	1	1	3	1	1	1	0	0	0	0	1	9	non-exposed/<15	30	3	10	11	23	<25 yr	unmarried	Sylhet	Private	Tertiary	<37 hours	3-5 years	criti	21,000-29,999	No_high_ideation	<4/No
Female	Diploma degree	Chattogram	Never smoking	Yes	1	1	1	1	1	2	1	1	1	4	1	1	1	1	1	3	1	3	1	0	10	0	0	0	10	non-exposed/<15	17	1.700000048	0	0	26	25-29 yr	married	Chattogram	Govt	Tertiary	<37 hours	<3 years	surg	21,000-29,999	No_high_ideation	<4/No
Female	Bachelor's degree	Dhaka	Never smoking	No	1	1	1	1	1	2	1	1	1	1	1	1	2	1	1	1	1	1	1	1	0	0	0	0	10	non-exposed/<15	11	1.100000024	10	11	25.3	25-29 yr	unmarried	Dhaka	Private	Tertiary	37-48 hours	<3 years	med	21,000-29,999	No_high_ideation	<4/No
Female	Diploma degree	Sylhet	Never smoking	Yes	1	1	1	1	1	1	1	1	1	2	2	1	1	2	1	1	1	1	1	0	0	0	1	1	9	non-exposed/<15	13	1.299999952	10	12	26	25-29 yr	married	Sylhet	Private	Tertiary	37-48 hours	3-5 years	gyn	<21,000	No_high_ideation	<4/No
Female	Master's degree or above	Dhaka	Never smoking	No	2	2	2	2	2	2	2	2	1	2	2	1	1	1	2	5	1	3	1	0	0	0	0	0	17	at high risk/15-22	19	1.899999976	10	10	46.4	>29 yr	married	Dhaka	Govt	Tertiary	<37 hours	>5 years	surg	>29,999	No_high_ideation	<4/No
Female	Bachelor's degree	Dhaka	Never smoking	No	4	3	3	4	3	5	5	5	2	4	4	3	3	4	4	2	2	2	3	3	3	2	2	1	34	targets of bullying/>22	31	3.099999905	7	15	31.2	>29 yr	married	Dhaka	Govt	Tertiary	<37 hours	>5 years	med	>29,999	No_high_ideation	<4/No
Female	Diploma degree	Dhaka	Never smoking	Yes	2	2	1	5	2	5	2	2	2	3	3	4	4	4	3	4	3	5	1	3	10	1	6	2	23	targets of bullying/>22	34	3.400000095	0	12	26.5	25-29 yr	unmarried	Dhaka	Govt	Tertiary	37-48 hours	<3 years	criti	21,000-29,999	No_high_ideation	<4/No
Female	Master's degree or above	Rangpur	Never smoking	No	1	1	1	1	1	1	1	1	2	4	3	3	2	1	4	4	1	4	1	0	10	0	0	0	10	non-exposed/<15	27	2.700000048	0	0	29.5	25-29 yr	married	Others	Govt	Tertiary	<37 hours	3-5 years	all	>29,999	No_high_ideation	<4/No
Female	Bachelor's degree	Sylhet	Never smoking	No	2	2	3	1	4	2	1	1	2	6	5	3	2	4	2	2	2	2	2	0	0	0	0	0	18	at high risk/15-22	30	3	10	10	26	25-29 yr	unmarried	Sylhet	Private	Tertiary	<37 hours	3-5 years	criti	<21,000	No_high_ideation	<4/No
Female	Bachelor's degree	Dhaka	Never smoking	Yes	1	1	2	1	1	2	1	1	1	5	4	1	1	1	1	4	1	4	1	0	10	0	0	0	11	non-exposed/<15	23	2.299999952	0	0	24.9	<25 yr	unmarried	Dhaka	Govt	Tertiary	<37 hours	<3 years	gyn	21,000-29,999	No_high_ideation	<4/No
Female	Diploma degree	Sylhet	Never smoking	No	1	2	2	1	2	2	2	2	1	3	1	2	1	2	4	2	2	2	2	0	10	0	0	0	15	at high risk/15-22	21	2.099999905	0	0	29	25-29 yr	unmarried	Sylhet	Govt	Tertiary	<37 hours	3-5 years	surg	21,000-29,999	No_high_ideation	<4/No
Female	Diploma degree	Dhaka	Never smoking	Yes	1	1	1	1	1	1	1	1	1	4	4	3	1	1	1	1	1	1	1	0	10	0	0	0	9	non-exposed/<15	18	1.799999952	0	0	28	25-29 yr	married	Dhaka	Govt	Tertiary	37-48 hours	3-5 years	surg	21,000-29,999	No_high_ideation	<4/No
Female	Bachelor's degree	Dhaka	Never smoking	No	1	1	1	1	3	1	1	1	1	2	1	2	1	1	1	1	1	2	1	0	10	0	0	0	11	non-exposed/<15	13	1.299999952	0	0	28	25-29 yr	married	Dhaka	Govt	Tertiary	<37 hours	3-5 years	gyn	21,000-29,999	No_high_ideation	<4/No
Female	Diploma degree	Dhaka	Never smoking	Yes	2	3	4	4	4	4	3	3	3	5	5	3	4	5	5	3	4	6	5	4	7	6	6	8	30	targets of bullying/>22	45	4.5	3	27	23.3	<25 yr	unmarried	Dhaka	Private	Tertiary	>48 hours	<3 years	all	<21,000	Yes_high_ideations	=>4/Yes
Female	Bachelor's degree	Dhaka	Never smoking	No	1	1	1	1	2	1	1	2	1	3	1	2	1	1	1	3	1	2	1	0	10	0	0	0	11	non-exposed/<15	16	1.600000024	0	0	25.2	25-29 yr	unmarried	Dhaka	Govt	Tertiary	37-48 hours	<3 years	med	21,000-29,999	No_high_ideation	<4/No
Female	Bachelor's degree	Dhaka	Never smoking	No	2	2	2	2	2	2	2	2	2	5	5	5	5	5	5	4	4	4	3	2	2	2	2	2	18	at high risk/15-22	45	4.5	8	16	33	>29 yr	married	Dhaka	Govt	Tertiary	<37 hours	>5 years	surg	>29,999	No_high_ideation	=>4/Yes
Female	Bachelor's degree	Dhaka	Never smoking	No	2	2	1	3	2	3	1	2	2	5	5	5	4	4	5	4	3	3	5	0	9	1	1	1	18	at high risk/15-22	43	4.300000191	1	4	32.8	>29 yr	married	Dhaka	Govt	Tertiary	<37 hours	>5 years	med	>29,999	No_high_ideation	=>4/Yes
Female	Diploma degree	Dhaka	Never smoking	Yes	1	1	1	2	2	2	2	2	2	4	4	4	1	4	4	4	4	4	1	3	9	1	9	9	15	at high risk/15-22	34	3.400000095	1	23	22	<25 yr	unmarried	Dhaka	Private	Tertiary	>48 hours	<3 years	criti	<21,000	Yes_high_ideations	<4/No
Female	Diploma degree	Chattogram	Never smoking	No	1	1	2	1	1	2	1	1	1	4	4	3	1	3	5	4	1	3	1	0	10	0	0	0	11	non-exposed/<15	29	2.900000095	0	0	34	>29 yr	married	Chattogram	Govt	Tertiary	>48 hours	<3 years	all	21,000-29,999	No_high_ideation	<4/No
Female	Diploma degree	Dhaka	Never smoking	No	4	4	2	3	3	5	2	5	4	2	3	3	1	3	2	1	1	2	2	4	4	3	4	3	32	targets of bullying/>22	20	2	6	20	27.3	25-29 yr	married	Dhaka	Govt	Tertiary	<37 hours	3-5 years	surg	>29,999	No_high_ideation	<4/No
Female	Master's degree or above	Dhaka	Never smoking	Yes	1	1	1	1	1	1	1	1	1	1	1	1	1	1	1	3	1	4	1	0	10	0	0	0	9	non-exposed/<15	15	1.5	0	0	26	25-29 yr	unmarried	Dhaka	Govt	Tertiary	<37 hours	3-5 years	med	21,000-29,999	No_high_ideation	<4/No
Female	Diploma degree	Rajshahi	Never smoking	Yes	2	1	1	4	2	3	4	1	1	7	4	7	7	4	4	6	1	7	1	0	1	0	0	0	19	at high risk/15-22	48	4.800000191	9	9	24	<25 yr	unmarried	Others	Private	Secondary	37-48 hours	>5 years	gyn	<21,000	No_high_ideation	=>4/Yes
Female	Diploma degree	Dhaka	Never smoking	No	2	2	2	2	2	5	2	3	3	5	5	5	4	6	6	2	6	7	4	6	7	7	6	6	23	targets of bullying/>22	50	5	3	28	27.6	25-29 yr	married	Dhaka	Govt	Tertiary	<37 hours	3-5 years	surg	21,000-29,999	Yes_high_ideations	=>4/Yes
Female	Bachelor's degree	Sylhet	Never smoking	No	2	1	1	1	1	1	2	1	1	1	1	1	1	7	7		1	1	1	0	0	0	0	0	11	non-exposed/<15			10	10	25	25-29 yr	married	Sylhet	Private	Tertiary	>48 hours	3-5 years	med	<21,000	No_high_ideation
Female	Diploma degree	Sylhet	Never smoking	Yes	1	1	1	1	1	2	1	1	1	3	1	1	1	4	2	4	1	4	1	0	0	0	0	0	10	non-exposed/<15	22	2.200000048	10	10	24	<25 yr	unmarried	Sylhet	Private	Tertiary	37-48 hours	<3 years	all	<21,000	No_high_ideation	<4/No
Female	Master's degree or above	Dhaka	Never smoking	No	2	2	1	2	1	2	2	2	1	3	3	2	2	2	2	2	2	2	3	0	0	0	0	0	15	at high risk/15-22	23	2.299999952	10	10	27.8	25-29 yr	married	Dhaka	Govt	Tertiary	<37 hours	3-5 years	surg	21,000-29,999	No_high_ideation	<4/No
Female	Bachelor's degree	Dhaka	Never smoking	No	1	1	1	2	2	2	1	1	1	4	4	2	1	2	3	4	1	7	1	0	10	0	0	0	12	non-exposed/<15	29	2.900000095	0	0	27.8	25-29 yr	unmarried	Dhaka	Govt	Tertiary	37-48 hours	3-5 years	criti	21,000-29,999	No_high_ideation	<4/No
Female	Diploma degree	Dhaka	Never smoking	Yes	1	1	2	2	5	2	1	1	3	6	4	3	6	4	4	5	4	7	3	0	10	0	0	0	18	at high risk/15-22	46	4.599999905	0	0	24	<25 yr	married	Dhaka	Private	Secondary	37-48 hours	<3 years	criti	<21,000	No_high_ideation	=>4/Yes
Female	Bachelor's degree	Dhaka	Never smoking	No	2	3	3	3	4	3	2	2	2	4	4	4	4	4	4	4	4	4	3	1	1	1	1	1	24	targets of bullying/>22	39	3.900000095	9	13	29.7	25-29 yr	married	Dhaka	Govt	Tertiary	<37 hours	>5 years	surg	>29,999	No_high_ideation	<4/No
Female	Bachelor's degree	Sylhet	Never smoking	Yes	2	2	2	2	2	1	2	2	2	1	1	1	1	7	7	1	1	7	1	0	0	0	0	0	17	at high risk/15-22	28	2.799999952	10	10	28	25-29 yr	married	Sylhet	Govt	Tertiary	37-48 hours	3-5 years	gyn	>29,999	No_high_ideation	<4/No
Female	Master's degree or above	Dhaka	Never smoking	Yes	2	2	2	1	2	1	2	1	1	4	3	1	1	1	1	4	1	1	1	0	10	0	0	0	14	non-exposed/<15	18	1.799999952	0	0	54.5	>29 yr	married	Dhaka	Govt	Secondary	37-48 hours	>5 years	all	>29,999	No_high_ideation	<4/No
Female	Bachelor's degree	Sylhet	Never smoking	No	2	2	2	2	2	2	2	2	2	5	3	4	2	2	2	4	2	3	3	0	10	10	10	10	18	at high risk/15-22	30	3	0	30	40	>29 yr	married	Sylhet	Govt	Tertiary	<37 hours	>5 years	criti	>29,999	Yes_high_ideations	<4/No
Female	Bachelor's degree	Rangpur	Never smoking	No	2	1	3	1	3	1	2	2	2	6	6	5	4	5	6	4	6	4	7	0	10	0	10	0	17	at high risk/15-22	53	5.300000191	0	10	28	25-29 yr	married	Others	Govt	Secondary	<37 hours	3-5 years	gyn	21,000-29,999	No_high_ideation	=>4/Yes
Female	Bachelor's degree	Sylhet	Never smoking	No	2	1	2	2	2	2	3	2	2	7	5	4	1	2	2	3	2	3	2	10	10	10	10	10	18	at high risk/15-22	31	3.099999905	0	40	36	>29 yr	married	Sylhet	Govt	Tertiary	<37 hours	>5 years	em	>29,999	Yes_high_ideations	<4/No
Female	Diploma degree	Mymensingh	Never smoking	Yes	1	1	1	1	1	1	1	1	1	1	1	1	1	1	1	1	1	1	1	0	10	0	0	0	9	non-exposed/<15	10	1	0	0	25	25-29 yr	unmarried	Others	Govt	Secondary	<37 hours	3-5 years	med	21,000-29,999	No_high_ideation	<4/No
Female	Bachelor's degree	Sylhet	Never smoking	Yes	2	2	2	1	3	3	3	3	3	3	3	3	1	5	5	5	4	2	2	6	5	4	5	7	22	at high risk/15-22	33	3.299999952	5	27	29	25-29 yr	unmarried	Sylhet	Govt	Tertiary	37-48 hours	3-5 years	criti	>29,999	Yes_high_ideations	<4/No
Female	Diploma degree	Dhaka	Never smoking	Yes	1	1	1	1	1	2	2	3	1	2	1	1	1	1	2	7	1	1	1	0	10	0	0	0	13	non-exposed/<15	18	1.799999952	0	0	29	25-29 yr	married	Dhaka	Govt	Tertiary	<37 hours	3-5 years	surg	21,000-29,999	No_high_ideation	<4/No
Female	Bachelor's degree	Rangpur	Never smoking	No	1	2	1	2	2	2	1	5	5	4	4	3	1	4	3	3	1	4	1	0	10	0	0	0	21	at high risk/15-22	28	2.799999952	0	0	26.2	25-29 yr	unmarried	Others	Govt	Secondary	<37 hours	3-5 years	all	21,000-29,999	No_high_ideation	<4/No
Female	Bachelor's degree	Dhaka	Never smoking	No	3	3	3	3	3	3	2	2	2	3	3	3	3	3	3	3	3	3	2	1	1	1	1	1	24	targets of bullying/>22	29	2.900000095	9	13	45	>29 yr	married	Dhaka	Govt	Tertiary	<37 hours	>5 years	surg	>29,999	No_high_ideation	<4/No
Female	Bachelor's degree	Sylhet	Never smoking	Yes	1	1	1	1	1	1	1	1	1	3	2	1	1	1	1	1	1	1	1	0	10	3	0	2	9	non-exposed/<15	13	1.299999952	0	5	28	25-29 yr	unmarried	Sylhet	Govt	Tertiary	37-48 hours	3-5 years	criti	>29,999	No_high_ideation	<4/No
Female	Bachelor's degree	Sylhet	Never smoking	Yes	1	2	2	1	1	4	1	2	1	3	3	2	4	1	2	3	1	1	1	0	10	0	0	0	15	at high risk/15-22	21	2.099999905	0	0	25.4	25-29 yr	unmarried	Sylhet	Private	Secondary	37-48 hours	<3 years	med	21,000-29,999	No_high_ideation	<4/No
Female	Diploma degree	Chattogram	Never smoking	Yes	2	2	2	2	2	2	2	2	2	4	4	4	4	4	4	3	3	5	3	5	10	8	8	8	18	at high risk/15-22	38	3.799999952	0	29	47	>29 yr	married	Chattogram	Govt	Primary	>48 hours	>5 years	all	>29,999	Yes_high_ideations	<4/No
Female	Bachelor's degree	Dhaka	Never smoking	No	2	2	1	1	2	3	2	4	3	2	2	3	3	3	3	2	2	2	3	2	5	3	3	2	20	at high risk/15-22	25	2.5	5	15	33.2	>29 yr	married	Dhaka	Govt	Tertiary	<37 hours	>5 years	surg	>29,999	No_high_ideation	<4/No
Female	Bachelor's degree	Dhaka	Never smoking	Yes	2	2	2	3	3	3	2	2	3	4	4	4	4	4	5	5	5	5	4	3	8	3	2	1	22	at high risk/15-22	44	4.400000095	2	11	28.7	25-29 yr	married	Dhaka	Govt	Tertiary	<37 hours	3-5 years	med	>29,999	No_high_ideation	=>4/Yes
Female	Master's degree or above	Dhaka	Never smoking	No	2	1	2	2	2	4	2	2	2	6	6	7	3	4	3	3	3	6	5	0	10	0	0	0	19	at high risk/15-22	46	4.599999905	0	0	27	25-29 yr	unmarried	Dhaka	Govt	Tertiary	37-48 hours	3-5 years	med	21,000-29,999	No_high_ideation	=>4/Yes
Female	Master's degree or above	Chattogram	Never smoking	Yes	2	5	5	2	5	5	1	5	5	7	7	7	1	7	7	4	6	1	6	2	10	0	0	0	35	targets of bullying/>22	53	5.300000191	0	2	27	25-29 yr	married	Chattogram	Govt	Tertiary	37-48 hours	3-5 years	all	>29,999	No_high_ideation	=>4/Yes
Female	Diploma degree	Sylhet	Never smoking	Yes	2	5	1	5	4	2	1	4	3	5	5	5	5	5	1	4	6	7	4	2	1	0	1	0	27	targets of bullying/>22	47	4.699999809	9	12	23	<25 yr	married	Sylhet	Private	Tertiary	<37 hours	3-5 years	criti	<21,000	No_high_ideation	=>4/Yes
Female	Bachelor's degree	Sylhet	Never smoking	No	1	1	1	1	1	1	1	1	1	1	1	1	1	1	1	1	1	1	1	0	0	0	0	0	9	non-exposed/<15	10	1	10	10	24.5	<25 yr	married	Sylhet	Private	Tertiary	<37 hours	3-5 years	med	<21,000	No_high_ideation	<4/No
Female	Bachelor's degree	Sylhet	Never smoking	Yes	2	2	2	2	2	1	2	2	2	1	1	1	1	7	7	1	1	7	1	0	0	0	0	0	17	at high risk/15-22	28	2.799999952	10	10	49	>29 yr	married	Sylhet	Govt	Tertiary	37-48 hours	>5 years	gyn	>29,999	No_high_ideation	<4/No
Female	Master's degree or above	Barishal	Never smoking	Yes	2	1	4	2	1	2	2	2	1	2	1	3	1	1	1	2	1	3	1	0	10	0	0	0	17	at high risk/15-22	16	1.600000024	0	0	26.4	25-29 yr	married	Others	Govt	Tertiary	<37 hours	3-5 years	all	21,000-29,999	No_high_ideation	<4/No
Female	Master's degree or above	Dhaka	Never smoking	No	2	2	2	1	2	1	2	1	1	5	4	2	1	2	4	2	2	2	6	0	10	0	0	0	14	non-exposed/<15	30	3	0	0	27.7	25-29 yr	married	Dhaka	Govt	Tertiary	<37 hours	3-5 years	em	21,000-29,999	No_high_ideation	<4/No
Female	Bachelor's degree	Dhaka	Never smoking	No	2	2	2	3	4	4	2	2	3	3	3	3	4	4	3	3	3	3	3	2	1	1	1	1	24	targets of bullying/>22	32	3.200000048	9	14	34.2	>29 yr	married	Dhaka	Govt	Tertiary	<37 hours	>5 years	surg	21,000-29,999	No_high_ideation	<4/No
Female	Bachelor's degree	Dhaka	Never smoking	Yes	2	2	2	1	1	3	2	4	2	3	3	4	4	3	4	3	3	3	3	0	8	2	2	2	19	at high risk/15-22	33	3.299999952	2	8	28	25-29 yr	married	Dhaka	Govt	Tertiary	<37 hours	3-5 years	surg	>29,999	No_high_ideation	<4/No
Female	Bachelor's degree	Dhaka	Never smoking	No	1	1	1	1	1	2	1	1	1	4	2	4	1	1	1	4	1	4	1	0	10	0	0	0	10	non-exposed/<15	23	2.299999952	0	0	24	<25 yr	unmarried	Dhaka	Govt	Tertiary	37-48 hours	<3 years	criti	21,000-29,999	No_high_ideation	<4/No
Female	Diploma degree	Dhaka	Never smoking	No	2	4	3	4	2	4	1	4	3	5	4	4	4	5	5	3	4	5	4	1	1	2	1	2	27	targets of bullying/>22	43	4.300000191	9	15	39.3	>29 yr	married	Dhaka	Govt	Tertiary	<37 hours	>5 years	med	>29,999	No_high_ideation	=>4/Yes
Female	Bachelor's degree	Chattogram	Never smoking	Yes	1	1	1	1	2	4	1	1	1	1	1	1	1	1	1	1	1	2	1	0	0	0	0	0	13	non-exposed/<15	11	1.100000024	10	10	25.8	25-29 yr	unmarried	Chattogram	Private	Primary	37-48 hours	<3 years	med	>29,999	No_high_ideation	<4/No
Female	Diploma degree	Sylhet	Never smoking	Yes	1	1	1	1	1	1	2	2	1	3	2	2	1	1	1	2	1	6	1	0	0	0	0	0	11	non-exposed/<15	20	2	10	10	22	<25 yr	unmarried	Sylhet	Private	Secondary	37-48 hours	<3 years	gyn	<21,000	No_high_ideation	<4/No
Female	Diploma degree	Dhaka	Never smoking	Yes	1	1	1	1	1	1	1	5	3	1	3	1	1	4	1	1	1	4	1	0	10	1	10	10	15	at high risk/15-22	18	1.799999952	0	21	27	25-29 yr	married	Dhaka	Private	Secondary	37-48 hours	3-5 years	all	<21,000	Yes_high_ideations	<4/No
Female	Diploma degree	Sylhet	Never smoking	No	2	2	2	2	2	2	2	2	2	5	3	4	2	2	2	5	2	3	3	1	10	10	10	10	18	at high risk/15-22	31	3.099999905	0	31	28	25-29 yr	unmarried	Sylhet	Govt	Tertiary	<37 hours	3-5 years	criti	21,000-29,999	Yes_high_ideations	<4/No
Female	Master's degree or above	Dhaka	Never smoking	No	2	3	2	4	3	5	3	5	4	2	3	4	4	5	7	2	4	5	5	8	8	6	9	8	31	targets of bullying/>22	41	4.099999905	2	33	24.2	<25 yr	married	Dhaka	Govt	Tertiary	<37 hours	>5 years	med	>29,999	Yes_high_ideations	=>4/Yes
Female	Diploma degree	Sylhet	Never smoking	Yes	2	3	1	1	1	1	5	1	1	3	1	2	1	1	2	2	1	3	1	0	10	0	0	0	16	at high risk/15-22	17	1.700000048	0	0	30	>29 yr	married	Sylhet	Govt	Tertiary	<37 hours	>5 years	criti	>29,999	No_high_ideation	<4/No
Female	Bachelor's degree	Dhaka	Never smoking	No	2	2	1	2	2	4	2	4	2	4	4	4	5	5	4	4	3	4	3	2	7	2	2	2	21	at high risk/15-22	40	4	3	11	32.4	>29 yr	married	Dhaka	Govt	Tertiary	<37 hours	>5 years	surg	>29,999	No_high_ideation	=>4/Yes
Female	Master's degree or above	Dhaka	Never smoking	Yes	2	1	5	1	1	1	1	1	1	1	1	1	1	1	1	1	1	1	1	0	0	0	0	0	14	non-exposed/<15	10	1	10	10	30	>29 yr	married	Dhaka	Govt	Tertiary	<37 hours	>5 years	surg	21,000-29,999	No_high_ideation	<4/No
Female	Diploma degree	Dhaka	Never smoking	No	4	3	3	4	4	4	5	4	3	3	3	4	3	3	4	1	1	3	3	1	1	1	1	2	34	targets of bullying/>22	28	2.799999952	9	14	28.6	25-29 yr	married	Dhaka	Govt	Tertiary	<37 hours	>5 years	med	21,000-29,999	No_high_ideation	<4/No
Female	Bachelor's degree	Dhaka	Never smoking	No	1	1	1	1	1	1	1	1	1	3	2	3	1	1	3	3	1	2	1	0	10	0	0	0	9	non-exposed/<15	20	2	0	0	26	25-29 yr	unmarried	Dhaka	Govt	Tertiary	<37 hours	<3 years	surg	21,000-29,999	No_high_ideation	<4/No
Female	Diploma degree	Chattogram	Never smoking	Yes	1	1	1	1	1	1	1	1	1	3	1	1	1	1	3	3	1	1	1	0	0	0	0	0	9	non-exposed/<15	16	1.600000024	10	10	25.8	25-29 yr	unmarried	Chattogram	Private	Primary	37-48 hours	<3 years	em	>29,999	No_high_ideation	<4/No
Female	Bachelor's degree	Dhaka	Never smoking	No	3	2	2	2	2	5	2	4	2	2	2	3	1	2	3	2	2	2	2	1	1	1	0	0	24	targets of bullying/>22	21	2.099999905	9	11	27.4	25-29 yr	unmarried	Dhaka	Govt	Tertiary	<37 hours	>5 years	gyn	21,000-29,999	No_high_ideation	<4/No
Female	Bachelor's degree	Sylhet	Never smoking	Yes	1	1	1	1	1	1	1	1	1	1	1	1	1	1	1	1	1	1	1	0	0	0	0	0	9	non-exposed/<15	10	1	10	10	31	>29 yr	married	Sylhet	Private	Tertiary	<37 hours	3-5 years	med	21,000-29,999	No_high_ideation	<4/No
Female	Diploma degree	Sylhet	Never smoking	Yes	2	1	1	2	2	2	3	3	4	3	1	1	1	1	1	2	1	3	1	0	10	0	0	0	20	at high risk/15-22	15	1.5	0	0	34	>29 yr	married	Sylhet	Govt	Tertiary	37-48 hours	<3 years	criti	21,000-29,999	No_high_ideation	<4/No
Female	Diploma degree	Sylhet	Never smoking	No	2	1	1	1	1	1	2	1	1	1	1	1	1	1	1	1	1	1	1	0	0	0	0	0	11	non-exposed/<15	10	1	10	10	25	25-29 yr	unmarried	Sylhet	Private	Tertiary		3-5 years	med	<21,000	No_high_ideation	<4/No
Female	Bachelor's degree	Sylhet	Never smoking	Yes	1	5	3	5	5	3	1	3	2	4	5	6	1	1	7	3	2	3	4	0	0	0	0	0	28	targets of bullying/>22	36	3.599999905	10	10	25.8	25-29 yr	married	Sylhet	Private	Tertiary	>48 hours	3-5 years	criti	<21,000	No_high_ideation	<4/No
Female	Bachelor's degree	Sylhet	Never smoking	No	2	2	2	2	2	2	2	2	2	5	3	4	2	2	2	4	2	3	3	1	10	10	10	10	18	at high risk/15-22	30	3	0	31	32	>29 yr	married	Sylhet	Govt	Tertiary	<37 hours	>5 years	med	>29,999	Yes_high_ideations	<4/No
Female	Master's degree or above	Dhaka	Never smoking	No	2	5	2	2	2	2	2	2	2	6	5	5	3	6	5	2	4	7	3	0	10	0	0	0	21	at high risk/15-22	46	4.599999905	0	0	27	25-29 yr	married	Dhaka	Govt	Tertiary	37-48 hours	<3 years	surg	21,000-29,999	No_high_ideation	=>4/Yes
Female	Bachelor's degree	Dhaka	Never smoking	No	1	1	1	1	2	2	2	2	2	1	1	1	1	1	1	1	1	1	1	0	7	0	0	0	14	non-exposed/<15	10	1	3	3	27	25-29 yr	unmarried	Dhaka	Govt	Tertiary	<37 hours	>5 years	all	21,000-29,999	No_high_ideation	<4/No
Female	Diploma degree	Dhaka	Never smoking	Yes	2	2	2	2	2	4	2	2	2	4	4	5	1	4	4	3	1	7	4	4	10	0	4	0	20	at high risk/15-22	37	3.700000048	0	8	26.9	25-29 yr	unmarried	Dhaka	Private	Tertiary	>48 hours	3-5 years	criti	<21,000	No_high_ideation	<4/No
Female	Bachelor's degree	Rangpur	Never smoking	No	2	4	3	2	3	1	2	2	3	3	5	1	3	1	3	1	1	7	7	0	10	1	0	0	22	at high risk/15-22	32	3.200000048	0	1	25	25-29 yr	unmarried	Others	Govt	Tertiary	<37 hours	<3 years	med	21,000-29,999	No_high_ideation	<4/No
Female	Diploma degree	Dhaka	Never smoking	No	2	2	2	1	2	2	1	1	1	4	4	4	4	3	3	4	2	5	3	0	10	0	0	0	14	non-exposed/<15	36	3.599999905	0	0	31	>29 yr	married	Dhaka	Govt	Tertiary	<37 hours	3-5 years	med	>29,999	No_high_ideation	<4/No
Female	Diploma degree	Rangpur	Never smoking	No	2	2	4	1	3	3	1	1	2	4	1	4	1	4	4	2	1	7	1	0	10	0	0	0	19	at high risk/15-22	29	2.900000095	0	0	24.2	<25 yr	unmarried	Others	Private	Tertiary	37-48 hours	<3 years	all	<21,000	No_high_ideation	<4/No
Female	Diploma degree	Dhaka	Never smoking	Yes	1	1	3	2	5	5	1	2	1	3	4	4	2	3	1	3	2	5	1	0	10	0	0	0	21	at high risk/15-22	28	2.799999952	0	0	24	<25 yr	unmarried	Dhaka	Private	Secondary	37-48 hours	<3 years	criti	<21,000	No_high_ideation	<4/No
Female	Bachelor's degree	Rangpur	Never smoking	Yes	1	1	1	1	2	1	1	1	1	4	3	4	1	1	3	3	1	6	1	0	0	0	0	0	10	non-exposed/<15	27	2.700000048	10	10	24.4	<25 yr	married	Others	Private	Tertiary	37-48 hours	3-5 years	surg	<21,000	No_high_ideation	<4/No
Female	Diploma degree	Chattogram	Never smoking	Yes	5	1	1	1	2	2	2	2	1	1	1	1	2	1	4	1	1	4	3	0	10	0	10	0	17	at high risk/15-22	19	1.899999976	0	10	24.9	<25 yr	unmarried	Chattogram	Private	Primary	>48 hours	3-5 years	all	>29,999	No_high_ideation	<4/No
Female	Bachelor's degree	Dhaka	Never smoking	No	2	2	1	2	1	1	1	1	1	4	3	1	1	1	1	4	1	4	1	2	10	0	0	0	12	non-exposed/<15	21	2.099999905	0	2	25	25-29 yr	unmarried	Dhaka	Govt	Tertiary	<37 hours	3-5 years	surg	21,000-29,999	No_high_ideation	<4/No
Female	Bachelor's degree	Dhaka	Never smoking	No	1	2	2	1	1	2	2	1	1	4	4	4	2	3	4	3	3	3	3	1	10	1	0	0	13	non-exposed/<15	33	3.299999952	0	2	24	<25 yr	married	Dhaka	Private	Tertiary	37-48 hours	<3 years	med	>29,999	No_high_ideation	<4/No
Female	Bachelor's degree	Rajshahi	Never smoking	No	1	1	2	1	2	2	1	2	1	5	1	4	1	4	4	5	4	6	4	0	10	0	0	0	13	non-exposed/<15	38	3.799999952	0	0	28	25-29 yr	unmarried	Others	Govt	Tertiary	>48 hours	3-5 years	med	>29,999	No_high_ideation	<4/No
Female	Master's degree or above	Barishal	Never smoking	No	1	1	2	1	2	2	2	2	1	4	3	4	1	4	5	4	3	6	1	0	0	0	0	0	14	non-exposed/<15	35	3.5	10	10	30	>29 yr	married	Others	Govt	Secondary	<37 hours	3-5 years	med	>29,999	No_high_ideation	<4/No
Female	Master's degree or above	Dhaka	Never smoking	No	2	3	2	3	2	2	2	2	3	1	3	1	2	4	4	5	4	3	5	5	9	0	5	2	21	at high risk/15-22	32	3.200000048	1	13	27	25-29 yr	married	Dhaka	Govt	Tertiary	<37 hours	3-5 years	criti	21,000-29,999	No_high_ideation	<4/No
Female	Diploma degree	Chattogram	Never smoking	Yes	1	2	2	1	1	2	1	5		4	2	4	3	5	1	7	4	5	1	1	1	1	1	1		targets of bullying/>22	36	3.599999905	9	13	44	>29 yr	married	Chattogram	Govt	Secondary	>48 hours	>5 years	criti	>29,999	No_high_ideation	<4/No
Female	Bachelor's degree	Sylhet	Never smoking	Yes	1	2	1	1	2	2	5	1	1	3	1	2	2	1	3	2	1	3	1	0	10	0	0	0	16	at high risk/15-22	19	1.899999976	0	0	35	>29 yr	married	Sylhet	Govt	Tertiary	37-48 hours	>5 years	all	>29,999	No_high_ideation	<4/No
Female	Diploma degree	Dhaka	Never smoking	Yes	1	1	1	1	1	1	1	2	2	5	4	4	1	4	5	4	3	5	4	1	1	0	0	1	11	non-exposed/<15	39	3.900000095	9	11	26	25-29 yr	unmarried	Dhaka	Govt	Tertiary	<37 hours	3-5 years	med	21,000-29,999	No_high_ideation	<4/No
Female	Bachelor's degree	Sylhet	Never smoking	No	2	3	3	3	5	5	5	5	3	7	6	3	2	3	6	5	3	5	1	0	10	0	0	0	34	targets of bullying/>22	41	4.099999905	0	0	25	25-29 yr	married	Sylhet	Private	Tertiary	37-48 hours	>5 years	gyn	<21,000	No_high_ideation	=>4/Yes
Female	Master's degree or above	Dhaka	Never smoking	Yes	1	1	1	1	1	1	2	1	1	2	1	1	1	1	1	1	1	1	1	0	10	0	0	0	10	non-exposed/<15	11	1.100000024	0	0	26.6	25-29 yr	married	Dhaka	Govt	Tertiary	37-48 hours	3-5 years	med	21,000-29,999	No_high_ideation	<4/No
Female	Bachelor's degree	Dhaka	Never smoking	No	2	2	1	2	2	2	1	2	1	4	3	4	3	3	4	2	2	5	3	0	10	0	0	0	15	at high risk/15-22	33	3.299999952	0	0	34.2	>29 yr	married	Dhaka	Govt	Tertiary	<37 hours	>5 years	med	>29,999	No_high_ideation	<4/No
Female	Diploma degree	Sylhet	Never smoking	No	4	1	2	1	5	3	2	3	1	1	1	1	2	2	3	1	1	3	1	0	10	0	0	0	22	at high risk/15-22	16	1.600000024	0	0	32.8	>29 yr	married	Sylhet	Govt	Tertiary	37-48 hours	>5 years	med	21,000-29,999	No_high_ideation	<4/No
Female	Bachelor's degree	Dhaka	Never smoking	Yes	2	1	2	1	1	2	2	2	1	4	4	2	1	4	4	5	1	5	2	0	9	0	0	1	14	non-exposed/<15	32	3.200000048	1	2	24	<25 yr	unmarried	Dhaka	Private	Tertiary	37-48 hours	<3 years	criti	21,000-29,999	No_high_ideation	<4/No
Female	Bachelor's degree	Dhaka	Never smoking	No	2	2	2	2	3	3	2	4	2	5	5	5	4	4	4	5	5	5	3	1	1	1	1	2	22	at high risk/15-22	45	4.5	9	14	28.8	25-29 yr	unmarried	Dhaka	Govt	Tertiary	<37 hours	>5 years	criti	21,000-29,999	No_high_ideation	=>4/Yes
Female	Bachelor's degree	Chattogram	Never smoking	Yes	2	1	2	1	2	2	2	1	1	5	4	5	4	3	4	3	1	5	4	2	10	0	3	2	14	non-exposed/<15	38	3.799999952	0	7	28	25-29 yr	unmarried	Chattogram	Govt	Primary	37-48 hours	3-5 years	all	21,000-29,999	No_high_ideation	<4/No
Female	Bachelor's degree	Dhaka	Never smoking	No	2	2	2	2	2	2	2	2	1	5	3	1	1	3	4	3	2	2	1	0	10	0	0	0	17	at high risk/15-22	25	2.5	0	0	36	>29 yr	married	Dhaka	Govt	Secondary	<37 hours	>5 years	surg	>29,999	No_high_ideation	<4/No
Female	Bachelor's degree	Dhaka	Never smoking	Yes	2	2	1	1	5	5	1	5	3	3	4	3	1	4	3	3	3	1	1	0	0	0	0	0	25	targets of bullying/>22	26	2.599999905	10	10	28	25-29 yr	married	Dhaka	Govt	Tertiary	<37 hours	3-5 years	med	>29,999	No_high_ideation	<4/No
Female	Diploma degree	Chattogram	Never smoking	Yes	1	1	1	1	2	1	2	2	1	4	3	4	3	4	5	5	4	1	1	0	0	0	0	0	12	non-exposed/<15	34	3.400000095	10	10	24	<25 yr	married	Chattogram	Private	Secondary	<37 hours	<3 years	med	<21,000	No_high_ideation	<4/No
Female	Diploma degree	Dhaka	Never smoking	Yes	1	2	1	2	2	2	2	2	2	3	3	3	3	3	3	4	4	4	1	0	10	1	0	0	16	at high risk/15-22	31	3.099999905	0	1	24	<25 yr	unmarried	Dhaka	Private	Tertiary	>48 hours	<3 years	med	>29,999	No_high_ideation	<4/No
Female	Diploma degree	Dhaka	Never smoking	No	2	2	2	2	2	2	1	2	2	2	2	2	2	2	2	2	2	2	2	1	2	1	1	1	17	at high risk/15-22	20	2	8	12	28.4	25-29 yr	unmarried	Dhaka	Govt	Tertiary	<37 hours	>5 years	med	>29,999	No_high_ideation	<4/No
Female	Master's degree or above	Sylhet	Never smoking	No	2	1	2	2	2	5	1	1	1	7	7	7	6	7	7	1	7	6	7	0	10	0	0	0	17	at high risk/15-22	62	6.199999809	0	0	25.3	25-29 yr	unmarried	Sylhet	Private	Tertiary	37-48 hours	3-5 years	med	<21,000	No_high_ideation	=>4/Yes
Female	Bachelor's degree	Dhaka	Never smoking	No	2	1	1	1	2	2	1	4	1	2	2	4	1	2	3	1	1	1	2	2	10	0	0	0	15	at high risk/15-22	19	1.899999976	0	2	27.8	25-29 yr	married	Dhaka	Private	Tertiary	<37 hours	<3 years	all	>29,999	No_high_ideation	<4/No
Female	Diploma degree	Sylhet	Never smoking	Yes	2	1	2	1	4	2	3	1	1	6	6	5	1	1	6	7	1	4	1	0	10	0	0	0	17	at high risk/15-22	38	3.799999952	0	0	23.5	<25 yr	unmarried	Sylhet	Private	Tertiary	37-48 hours	<3 years	all	<21,000	No_high_ideation	<4/No
Female	Bachelor's degree	Dhaka	Never smoking	No	1	2	1	1	2	2	2	4	2	2	2	3	3	3	2	2	2	2	2	0	0	0	0	0	17	at high risk/15-22	23	2.299999952	10	10	27.2	25-29 yr	unmarried	Dhaka	Govt	Tertiary	<37 hours	3-5 years	med	21,000-29,999	No_high_ideation	<4/No
Female	Master's degree or above	Dhaka	Never smoking	No	1	1	1	1	1	1	1	1	1	6	5	4	5	5	5	4	3	4	3	4	4	3	4	4	9	non-exposed/<15	44	4.400000095	6	21	30	>29 yr	unmarried	Dhaka	Govt	Tertiary	37-48 hours	>5 years	criti	21,000-29,999	Yes_high_ideations	=>4/Yes
Female	Bachelor's degree	Sylhet	Never smoking	Yes	2	2	1	5	5	5	2	2	2	2	4	7	1	7	7	2	3	7	1	0	10	0	0	0	26	targets of bullying/>22	41	4.099999905	0	0	25	25-29 yr	unmarried	Sylhet	Private	Tertiary	<37 hours	<3 years	criti	<21,000	No_high_ideation	=>4/Yes
Female	Diploma degree	Dhaka	Never smoking	Yes	3	1	3	3	3	3	2	3	2	3	3	3	1	2	2	1	1	1	7	0	0	0	1	1	23	targets of bullying/>22	24	2.400000095	10	12	27.2	25-29 yr	married	Dhaka	Govt	Tertiary	<37 hours	3-5 years	surg	21,000-29,999	No_high_ideation	<4/No
Female	Master's degree or above	Dhaka	Never smoking	Yes	2	1	2	1	2	2	2	1	1	4	5	7	1	5	6	3	6	1	1	0	10	0	0	0	14	non-exposed/<15	39	3.900000095	0	0	27	25-29 yr	unmarried	Dhaka	Govt	Tertiary	<37 hours	<3 years	criti	21,000-29,999	No_high_ideation	<4/No
Female	Diploma degree	Dhaka	Never smoking	No	2	2	2	3	2	2	2	2	2	5	4	4	3	4	4	5	2	4	4	0	10	0	1	0	19	at high risk/15-22	39	3.900000095	0	1	23.3	<25 yr	unmarried	Dhaka	Private	Primary	>48 hours	<3 years	med	<21,000	No_high_ideation	<4/No
Female	Bachelor's degree	Chattogram	Never smoking	Yes	2	2	1	2	2	2	2	5	1	7	4	3	3	3	4	6	3	7	5	0	10	0	0	0	19	at high risk/15-22	45	4.5	0	0	30.5	>29 yr	married	Chattogram	Govt	Primary	>48 hours	>5 years	gyn	21,000-29,999	No_high_ideation	=>4/Yes
Female	Diploma degree	Barishal	Never smoking	No	5	4	5	5	2	1	3	5	2	4	3	4	4	4	4	3	1	7	7	1	10	9	10	9	32	targets of bullying/>22	41	4.099999905	0	29	23	<25 yr	unmarried	Others	Private	Primary	37-48 hours	<3 years	gyn	<21,000	Yes_high_ideations	=>4/Yes
Female	Diploma degree	Sylhet	Never smoking	Yes	1	1	1	1	1	1	1	1	1	2	1	1	2	1	1	2	1	1	1	2	1	1	1	1	9	non-exposed/<15	13	1.299999952	9	14	28	25-29 yr	unmarried	Sylhet	Private	Secondary	37-48 hours	3-5 years	gyn	<21,000	No_high_ideation	<4/No
Female	Diploma degree	Dhaka	Never smoking	No	1	1	1	1	1	1	1	1	1	4	3	1	1	1	1	1	1	6	1	0	10	0	0	0	9	non-exposed/<15	20	2	0	0	25.2	25-29 yr	married	Dhaka	Private	Tertiary	>48 hours	<3 years	all	21,000-29,999	No_high_ideation	<4/No
Female	Diploma degree	Sylhet	Never smoking	No	2	2	2	2	2	2	2	2	2	5	3	4	2	2	2	4	2	3	3	0	10	10	10	10	18	at high risk/15-22	30	3	0	30	27	25-29 yr	unmarried	Sylhet	Govt	Tertiary	<37 hours	3-5 years	em	21,000-29,999	Yes_high_ideations	<4/No
Female	Bachelor's degree	Dhaka	Never smoking	No	2	2	2	1	2	3	2	3	2	2	2	2	2	1	3	2	2	2	3	0	10	3	2	2	19	at high risk/15-22	21	2.099999905	0	7	31.7	>29 yr	married	Dhaka	Govt	Tertiary	37-48 hours	>5 years	surg	>29,999	No_high_ideation	<4/No
Female	Bachelor's degree	Sylhet	Never smoking	Yes	2	2	2	2	5	2	2	2	2	7	7	7	1	2	5	2	2	1	7	0	10	0	0	0	21	at high risk/15-22	41	4.099999905	0	0	24	<25 yr	unmarried	Sylhet	Private	Tertiary	<37 hours	<3 years	gyn	<21,000	No_high_ideation	=>4/Yes
Female	Master's degree or above	Dhaka	Never smoking	Yes	4	2	1	1	2	1	2	4	3	4	6	6	2	3	7	3	4	4	3	0	10	0	0	0	20	at high risk/15-22	42	4.199999809	0	0	31	>29 yr	unmarried	Dhaka	Govt	Tertiary	37-48 hours	>5 years	surg	21,000-29,999	No_high_ideation	=>4/Yes
Female	Diploma degree	Dhaka	Never smoking	No	2	2	1	3	2	4	2	4	1	5	5	5	3	4	5	4	3	3	3	5	6	6	6	5	21	at high risk/15-22	40	4	4	26	33.2	>29 yr	married	Dhaka	Govt	Tertiary	<37 hours	>5 years	surg	21,000-29,999	Yes_high_ideations	=>4/Yes
Female	Bachelor's degree	Dhaka	Never smoking	No	2	2	2	1	2	3	2	4	2	2	2	3	3	3	3	2	2	3	3	0	10	1	1	1	20	at high risk/15-22	26	2.599999905	0	3	32.2	>29 yr	married	Dhaka	Govt	Tertiary	<37 hours	>5 years	criti	>29,999	No_high_ideation	<4/No
Female	Bachelor's degree	Dhaka	Never smoking	No	2	2	5	5	5	5	4	5	5	4	3	7	6	7	5	1	4	7	1	1	10	2	2	0	38	targets of bullying/>22	45	4.5	0	5	32.7	>29 yr	married	Dhaka	Govt	Tertiary	37-48 hours	>5 years	criti	21,000-29,999	No_high_ideation	=>4/Yes
Female	Master's degree or above	Dhaka	Never smoking	Yes	2	2	3	2	2	3	1	2	2	7	7	6	4	4	5	6	3	6	1	3	10	0	3	2	19	at high risk/15-22	49	4.900000095	0	8	29	25-29 yr	married	Dhaka	Govt	Secondary	>48 hours	<3 years	med	21,000-29,999	No_high_ideation	=>4/Yes
Female	Diploma degree	Dhaka	Never smoking	Yes	2	2	2	1	2	2	2	1	1	3	4	4	1	4	4	3	3	2	1	0	10	0	1	1	15	at high risk/15-22	29	2.900000095	0	2	23	<25 yr	unmarried	Dhaka	Private	Tertiary	<37 hours	3-5 years	med	21,000-29,999	No_high_ideation	<4/No
Female	Bachelor's degree	Barishal	Never smoking	Yes	2	2	5	2	2	2	2	5	1	3	4	7	1	7	7	3	4	5	7	0	10	0	0	0	23	targets of bullying/>22	48	4.800000191	0	0	32	>29 yr	married	Others	Govt	Tertiary	37-48 hours	>5 years	criti	21,000-29,999	No_high_ideation	=>4/Yes
Female	Bachelor's degree	Rajshahi	Never smoking	Yes	1	1	1	2	3	3	1	4	5	5	4	4	1	3	6	4	6	7	1	0	10	0	0	0	21	at high risk/15-22	41	4.099999905	0	0	24	<25 yr	unmarried	Others	Private	Secondary	37-48 hours	<3 years	med	<21,000	No_high_ideation	=>4/Yes
Female	Diploma degree	Chattogram	Never smoking	Yes	2	2	2	1	1	1	2	5	1	3	3	4	1	1	1	3	3	4	1	0	10	0	0	0	17	at high risk/15-22	24	2.400000095	0	0	25.2	25-29 yr	married	Chattogram	Private	Primary	37-48 hours	3-5 years	em	>29,999	No_high_ideation	<4/No
Female	Master's degree or above	Dhaka	Never smoking	Yes	2	2	2	2	4	2	2	2	1	6	6	6	1	6	6	4	4	2	3	0	10	0	0	0	19	at high risk/15-22	44	4.400000095	0	0	28	25-29 yr	married	Dhaka	Govt	Secondary	<37 hours	3-5 years	med	21,000-29,999	No_high_ideation	=>4/Yes
Female	Master's degree or above	Chattogram	Never smoking	No	2	2	2	1	2	2	2	2	2	6	5	5	2	4	6	4	4	5	4	0	10	0	0	0	17	at high risk/15-22	45	4.5	0	0	28.2	25-29 yr	unmarried	Chattogram	Govt	Secondary	37-48 hours	>5 years	med	21,000-29,999	No_high_ideation	=>4/Yes
Female	Diploma degree	Dhaka	Never smoking	No	2	2	2	2	2	4	2	4	2	2	3	3	3	3	4	3	3	3	3	3	9	4	2	3	22	at high risk/15-22	30	3	1	13	31.2	>29 yr	married	Dhaka	Govt	Tertiary	<37 hours	>5 years	gyn	>29,999	No_high_ideation	<4/No
Female	Diploma degree	Barishal	Never smoking	No	2	3	2	2	4	2	2	4	2	5	3	3	4	4	3	4	5	5	1	3	7	3	10	5	23	targets of bullying/>22	37	3.700000048	3	24	22	<25 yr	unmarried	Others	Private	Primary	>48 hours	<3 years	gyn	<21,000	Yes_high_ideations	<4/No
Female	Bachelor's degree	Sylhet	Never smoking	No	1	1	1	1	1	1	3	1	1	4	1	1	1	1	1	1	1	4	3	0	0	0	0	0	11	non-exposed/<15	18	1.799999952	10	10	28	25-29 yr	unmarried	Sylhet	Private	Secondary	37-48 hours	3-5 years	criti	<21,000	No_high_ideation	<4/No
Female	Diploma degree	Sylhet	Never smoking	No	1	5	4	3	3	4	3	5	5	5	5	4	3	3	5	3	4	7	5	0	0	0	0	0	33	targets of bullying/>22	44	4.400000095	10	10	35.4	>29 yr	married	Sylhet	Govt	Tertiary	37-48 hours	>5 years	all	21,000-29,999	No_high_ideation	=>4/Yes
Female	Diploma degree	Dhaka	Never smoking	No	2	5	2	5	5	5	2	5	2	4	5	6	1	1	5	3	4	3	1	0	0	0	0	0	33	targets of bullying/>22	33	3.299999952	10	10	25	25-29 yr	unmarried	Dhaka	Govt	Tertiary	<37 hours	<3 years	med	<21,000	No_high_ideation	<4/No
Female	Bachelor's degree	Sylhet	Never smoking	No	2	2	2	2	2	2	2	2	2	1	1	1	1	7	7	1	1	7	1	0	0	0	0	0	18	at high risk/15-22	28	2.799999952	10	10	40	>29 yr	married	Sylhet	Govt	Tertiary	37-48 hours	>5 years	all	>29,999	No_high_ideation	<4/No
Female	Bachelor's degree	Dhaka	Never smoking	No	2	2	1	2	2	2	2	2	2	1	1	1	1	1	1	1	1	1	1	0	0	0	0	0	17	at high risk/15-22	10	1	10	10	30.4	>29 yr	married	Dhaka	Govt	Tertiary	<37 hours	>5 years	gyn	>29,999	No_high_ideation	<4/No
Female	Bachelor's degree	Rajshahi	Never smoking	No	1	1	1	1	1	2	2	2	1	4	4	3	1	1	4	2	2	4	4	0	10	0	0	0	12	non-exposed/<15	29	2.900000095	0	0	22.4	<25 yr	unmarried	Others	Private	Tertiary	<37 hours	3-5 years	med	>29,999	No_high_ideation	<4/No
Female	Bachelor's degree	Dhaka	Never smoking	Yes	1	1	1	1	1	3	4	1	1	1	1	1	1	1	1	2	1	3	5	0	10	0	0	0	14	non-exposed/<15	17	1.700000048	0	0	28	25-29 yr	married	Dhaka	Govt	Tertiary	37-48 hours	>5 years	surg	21,000-29,999	No_high_ideation	<4/No
Female	Diploma degree	Dhaka	Never smoking	No	4	4	3	3	2	4	2	4	2	5	5	5	5	5	5	2	4	5	3	1	1	2	1	1	28	targets of bullying/>22	44	4.400000095	9	14	37.7	>29 yr	married	Dhaka	Govt	Tertiary	<37 hours	>5 years	med	>29,999	No_high_ideation	=>4/Yes
Female	Diploma degree	Sylhet	Never smoking	Yes	2	2	3	2	2	2	2	2	2	7	4	2	1	2	3	2	2	2	2	10	0	8	8	7	19	at high risk/15-22	27	2.700000048	10	43	28	25-29 yr	married	Sylhet	Govt	Tertiary	37-48 hours	3-5 years	criti	21,000-29,999	Yes_high_ideations	<4/No
Female	Bachelor's degree	Dhaka	Never smoking	Yes	2	2	2	3	2	3	2	4	2	3	3	3	4	3	4	3	3	5	4	0	9	2	2	0	22	at high risk/15-22	35	3.5	1	5	33.2	>29 yr	married	Dhaka	Govt	Tertiary	37-48 hours	>5 years	surg	>29,999	No_high_ideation	<4/No
Female	Bachelor's degree	Dhaka	Never smoking	Yes	2	2	1	1	2	2	1	1	1	3	1	4	2	4	4	3	1	4	1	0	10	0	0	0	13	non-exposed/<15	27	2.700000048	0	0	27.2	25-29 yr	unmarried	Dhaka	Govt	Tertiary	37-48 hours	>5 years	criti	21,000-29,999	No_high_ideation	<4/No
Female	Diploma degree	Sylhet	Never smoking	No	1	1	2	1	2	2	2	2	1	3	2	1	2	1	2	2	2	2	1	0	10	0	0	0	14	non-exposed/<15	18	1.799999952	0	0	28	25-29 yr	unmarried	Sylhet	Govt	Tertiary	<37 hours	3-5 years	surg	21,000-29,999	No_high_ideation	<4/No
Female	Diploma degree	Sylhet	Never smoking	Yes	2	3	1	1	1	1	5	1	1	3	1	2	1	1	2	2	1	3	1	0	10	0	0	0	16	at high risk/15-22	17	1.700000048	0	0	28	25-29 yr	unmarried	Sylhet	Govt	Tertiary	37-48 hours	3-5 years	med	21,000-29,999	No_high_ideation	<4/No
Female	Diploma degree	Sylhet	Never smoking	Yes	1	1	1	1	1	1	2	1	1	4	1	1	1	1	1	1	1	1	1	0	0	0	0	0	10	non-exposed/<15	13	1.299999952	10	10	22	<25 yr	unmarried	Sylhet	Private	Tertiary	<37 hours	<3 years	med	<21,000	No_high_ideation	<4/No
Female	Bachelor's degree	Dhaka	Never smoking	Yes	1	2	2	2	1	1	1	1	1	4	3	1	1	3	4	3	3	4	1	9	10	1	0	0	12	non-exposed/<15	27	2.700000048	0	10	30.2	>29 yr	married	Dhaka	Govt	Tertiary	37-48 hours	>5 years	em	21,000-29,999	No_high_ideation	<4/No
Female	Diploma degree	Sylhet	Never smoking	No	2	1	2	2	2	2	2	2	2	7	2	3	1	3	2	2	2	2	3	10	10	0	10	10	17	at high risk/15-22	27	2.700000048	0	30	27	25-29 yr	unmarried	Sylhet	Govt	Tertiary	37-48 hours	3-5 years	em	21,000-29,999	Yes_high_ideations	<4/No
Female	Diploma degree	Sylhet	Never smoking	Yes	2	3	3	1	1	2	2	2	1	5	4	2	2	3	5	5	4	2	4	10	10	8	10	8	17	at high risk/15-22	36	3.599999905	0	36	30	>29 yr	married	Sylhet	Govt	Tertiary	<37 hours	>5 years	criti	21,000-29,999	Yes_high_ideations	<4/No
Female	Bachelor's degree	Sylhet	Never smoking	No	2	2	2	2	3	2	2	2	2	4	4	4	4	4	4	1	4	2	5	0	0	0	0	0	19	at high risk/15-22	36	3.599999905	10	10	25.9	25-29 yr	married	Sylhet	Private	Tertiary	<37 hours	3-5 years	criti	<21,000	No_high_ideation	<4/No
Female	Diploma degree	Sylhet	Never smoking	Yes	2	1	2	1	2	2	2	2	2	3	4	1	1	5	4	3	3	5	1	0	10	0	0	0	16	at high risk/15-22	30	3	0	0	26.4	25-29 yr	unmarried	Sylhet	Govt	Tertiary	37-48 hours	3-5 years	criti	21,000-29,999	No_high_ideation	<4/No
Female	Master's degree or above	Dhaka	Never smoking	No	1	2	2	1	1	2	1	2	1	3	4	4	2	4	4	3	3	4	1	0	10	0	0	0	13	non-exposed/<15	32	3.200000048	0	0	38	>29 yr	married	Dhaka	Govt	Tertiary	37-48 hours	>5 years	med	>29,999	No_high_ideation	<4/No
Female	Bachelor's degree	Dhaka	Never smoking	No	2	2	1	1	2	3	2	4	2	2	2	3	3	3	3	3	2	2	3	2	7	2	2	2	19	at high risk/15-22	26	2.599999905	3	11	37	>29 yr	married	Dhaka	Govt	Tertiary	<37 hours	>5 years	surg	>29,999	No_high_ideation	<4/No
Female	Diploma degree	Chattogram	Never smoking	No	2	2	2	2	1	2	2	2	2	5	5	5	5	6	7	3	3	6	5	0	0	0	0	0	17	at high risk/15-22	50	5	10	10	27.5	25-29 yr	married	Chattogram	Govt	Primary	>48 hours	>5 years	all	21,000-29,999	No_high_ideation	=>4/Yes
Female	Diploma degree	Dhaka	Never smoking	No	2	1	2	1	2	1	1	1	1	3	4	4	2	1	2	1	1	1	1	1	10	0	1	0	12	non-exposed/<15	20	2	0	2	28	25-29 yr	married	Dhaka	Govt	Primary	<37 hours	<3 years	all	21,000-29,999	No_high_ideation	<4/No
Female	Bachelor's degree	Dhaka	Never smoking	Yes	2	2	2	2	1	2	1	3	1	2	2	2	1	2	2	1	1	1	3	1	7	2	2	2	16	at high risk/15-22	17	1.700000048	3	10	33.2	>29 yr	married	Dhaka	Govt	Tertiary	37-48 hours	>5 years	gyn	>29,999	No_high_ideation	<4/No
Female	Master's degree or above	Dhaka	Never smoking	Yes	2	2	2	1	1	2	2	4	2	4	4	4	5	4	5	4	4	6	3	0	8	1	2	2	18	at high risk/15-22	43	4.300000191	2	7	28.3	25-29 yr	unmarried	Dhaka	Govt	Tertiary	<37 hours	>5 years	surg	>29,999	No_high_ideation	=>4/Yes
Female	Bachelor's degree	Sylhet	Never smoking	No	2	1	1	1	1	1	2	1	1	1	1	1	1	1	1	1	1	1	1	0	0	0	0	0	11	non-exposed/<15	10	1	10	10	27	25-29 yr	unmarried	Sylhet	Private	Tertiary	<37 hours	3-5 years	med	<21,000	No_high_ideation	<4/No
Female	Diploma degree	Sylhet	Never smoking	Yes	1	1	1	1	1	1	1	1	1	3	4	1	1	4	2	1	1	4	1	0	10	0	0	0	9	non-exposed/<15	22	2.200000048	0	0	30	>29 yr	married	Sylhet	Govt	Tertiary	37-48 hours	>5 years	criti	21,000-29,999	No_high_ideation	<4/No
Female	Diploma degree	Dhaka	Never smoking	No	1	2	2	2	2	2	1	2	2	4	1	3	1	6	3	5	1	7	4	1	10	1	1	1	16	at high risk/15-22	35	3.5	0	4	23.8	<25 yr	unmarried	Dhaka	Private	Tertiary	>48 hours	<3 years	criti	<21,000	No_high_ideation	<4/No
Female	Diploma degree	Dhaka	Never smoking	Yes	2	2	1	2	1	2	1	2	1	2	2	4	3	7	7	4	1	7	1	2	10	0	0	0	14	non-exposed/<15	38	3.799999952	0	2	27.4	25-29 yr	unmarried	Dhaka	Govt	Tertiary	37-48 hours	>5 years	criti	21,000-29,999	No_high_ideation	<4/No
Female	Bachelor's degree	Dhaka	Never smoking	No	1	1	1	1	1	2	1	2	1	3	1	1	1	1	1	3	1	1	1	0	10	0	0	0	11	non-exposed/<15	14	1.399999976	0	0	38.1	>29 yr	married	Dhaka	Govt	Tertiary	>48 hours	>5 years	surg	21,000-29,999	No_high_ideation	<4/No
Female	Diploma degree	Sylhet	Never smoking	Yes	2	2	3	2	1	1	1	1	1	3	4	7	1		4	4	6	1	5	0	0	0	10	0	14	non-exposed/<15			10	20	43.6	>29 yr	married	Sylhet	Govt	Tertiary	>48 hours	>5 years	med	>29,999	No_high_ideation
Female	Diploma degree	Khulna	Never smoking	Yes	1	1	1	1	1	1	1	1	1	4	3	4	2	5	5	4	2	5	1	0	0	0	0	0	9	non-exposed/<15	35	3.5	10	10	24	<25 yr	married	Others	Private	Tertiary	<37 hours	<3 years	criti	<21,000	No_high_ideation	<4/No
Female	Bachelor's degree	Dhaka	Never smoking	No	2	2	3	2	2	3	2	2	2	3	3	4	4	3	4	3	2	2	3	1	7	1	1	1	20	at high risk/15-22	31	3.099999905	3	7	36.2	>29 yr	married	Dhaka	Govt	Tertiary	<37 hours	>5 years	surg	>29,999	No_high_ideation	<4/No
Female	Bachelor's degree	Dhaka	Never smoking	No	2	2	2	2	2	2	2	3	2	4	4	4	4	4	4	3	3	3	3	1	1	1	1	0	19	at high risk/15-22	36	3.599999905	9	12	39.2	>29 yr	married	Dhaka	Govt	Tertiary	<37 hours	>5 years	surg	>29,999	No_high_ideation	<4/No
Female	Master's degree or above	Dhaka	Never smoking	No	2	2	2	3	2	1	2	2	1	5	4	4	1	3	4	3	2	3	1	0	10	0	0	0	17	at high risk/15-22	30	3	0	0	50	>29 yr	married	Dhaka	Govt	Tertiary	<37 hours	>5 years	all	>29,999	No_high_ideation	<4/No
Female	Master's degree or above	Dhaka	Never smoking	No	2	1	1	1	2	2	2	2	2	2	2	2	1	2	2	1	1	2	2	1	7	1	2	2	15	at high risk/15-22	17	1.700000048	3	9	39.8	>29 yr	married	Dhaka	Govt	Tertiary	<37 hours	>5 years	med	>29,999	No_high_ideation	<4/No
Female	Bachelor's degree	Sylhet	Never smoking	No	1	1	1	1	1	1	1	1	1	3	1	1	3	3	2	3	1	3	1	0	10	0	0	0	9	non-exposed/<15	21	2.099999905	0	0	29.8	25-29 yr	married	Sylhet	Govt	Secondary	37-48 hours	3-5 years	med	21,000-29,999	No_high_ideation	<4/No
Female	Bachelor's degree	Dhaka	Never smoking	Yes	1	1	1	2	2	2	2	2	1	2	2	2	1	2	2	4	2	3	2	0	10	0	1	0	14	non-exposed/<15	22	2.200000048	0	1	25.3	25-29 yr	married	Dhaka	Private	Tertiary	<37 hours	<3 years	med	<21,000	No_high_ideation	<4/No
Female	Diploma degree	Sylhet	Never smoking	Yes	2	1	5	5	5	5	5	1	1	7	7	7	7	7	7	7	1	7	1	0	0	0	0	0	30	targets of bullying/>22	58	5.800000191	10	10	23.8	<25 yr	unmarried	Sylhet	Private	Tertiary	<37 hours	<3 years	gyn	<21,000	No_high_ideation	=>4/Yes
Female	Bachelor's degree	Sylhet	Never smoking	No	2	1	2	1	2	2	1	2	1	4	3	1	1	1	3	1	1	4	1	0	0	0	0	0	14	non-exposed/<15	20	2	10	10	25.2	25-29 yr	unmarried	Sylhet	Private	Tertiary	37-48 hours	<3 years	gyn	<21,000	No_high_ideation	<4/No
Female	Diploma degree	Dhaka	Never smoking	Yes	1	1	1	1	1	1	1	1	1	3	1	1	1	1	1	3	1	3	1	0	10	0	0	0	9	non-exposed/<15	16	1.600000024	0	0	22.3	<25 yr	unmarried	Dhaka	Govt	Primary	37-48 hours	<3 years	all	<21,000	No_high_ideation	<4/No
Female	Diploma degree	Dhaka	Never smoking	Yes	1	3	1	1	5	2	2	5	2	5	3	1	2	4	2	4	1	6	1	0	0	0	0	0	22	at high risk/15-22	29	2.900000095	10	10	21.6	<25 yr	unmarried	Dhaka	Private	Tertiary	<37 hours	<3 years	med	<21,000	No_high_ideation	<4/No
Female	Bachelor's degree	Dhaka	Never smoking	No	2	4	1	1	2	1	1	5	2	5	4	4	3	4	4	4	1	4	4	0	10	0	0	0	19	at high risk/15-22	37	3.700000048	0	0	24.6	<25 yr	unmarried	Dhaka	Govt	Tertiary	<37 hours	<3 years	all	21,000-29,999	No_high_ideation	<4/No
Female	Diploma degree	Dhaka	Never smoking	No	2	2	2	3	4	4	1	2	2	5	5	6	4	4	6	4	4	4	5	3	3	3	4	4	22	at high risk/15-22	47	4.699999809	7	21	31.2	>29 yr	unmarried	Dhaka	Govt	Tertiary	<37 hours	>5 years	surg	21,000-29,999	Yes_high_ideations	=>4/Yes
Female	Master's degree or above	Dhaka	Never smoking	No	2	1	1	1	1	1	1	1	2	5	4	3	1	1	3	4	1	3	4	2	9	0	4	2	11	non-exposed/<15	29	2.900000095	1	9	27	25-29 yr	married	Dhaka	Govt	Tertiary	37-48 hours	<3 years	surg	21,000-29,999	No_high_ideation	<4/No
Female	Diploma degree	Dhaka	Never smoking	No	2	2	2	2	2	2	2	2	2	2	1	1	1	1	1	1	1	2	1	0	0	0	0	0	18	at high risk/15-22	12	1.200000048	10	10	32.4	>29 yr	married	Dhaka	Govt	Tertiary	<37 hours	>5 years	surg	21,000-29,999	No_high_ideation	<4/No
Female	Diploma degree	Dhaka	Never smoking	Yes	2	2	1	2	2	2	2	2	2	4	3	3	3	3	3	4	3	4	4	0	10	0	0	0	17	at high risk/15-22	34	3.400000095	0	0	25.2	25-29 yr	married	Dhaka	Private	Tertiary	37-48 hours	3-5 years	criti	21,000-29,999	No_high_ideation	<4/No
Female	Bachelor's degree	Sylhet	Never smoking	No	4	2	4	2	5	3	5	5	3	5	4	2	3	4	7	4	2	6	5	1	10	1	1	1	33	targets of bullying/>22	42	4.199999809	0	4	24.4	<25 yr	unmarried	Sylhet	Private	Tertiary	<37 hours	<3 years	gyn	<21,000	No_high_ideation	=>4/Yes
Female	Master's degree or above	Dhaka	Never smoking	Yes	2	1	1	1	1	1	1	2	1	2	2	1	1	1	1	1	1	1	1	1	10	0	1	1	11	non-exposed/<15	12	1.200000048	0	3	28	25-29 yr	unmarried	Dhaka	Govt	Tertiary	<37 hours	3-5 years	med	>29,999	No_high_ideation	<4/No
Female	Diploma degree	Khulna	Never smoking	No	2	1	2	2	2	4	1	5	1	2	1	4	1	4	2	2	1	1	1	0	10	0	0	0	20	at high risk/15-22	19	1.899999976	0	0	28	25-29 yr	married	Others	Govt	Primary	37-48 hours	3-5 years	med	21,000-29,999	No_high_ideation	<4/No
Female	Bachelor's degree	Dhaka	Never smoking	No	2	2	1	2	2	1	2	2	2	3	3	3	1	2	2	3	2	4	3	0	0	0	0	0	16	at high risk/15-22	26	2.599999905	10	10	25.7	25-29 yr	unmarried	Dhaka	Govt	Tertiary	37-48 hours	3-5 years	med	21,000-29,999	No_high_ideation	<4/No
Female	Master's degree or above	Sylhet	Never smoking	No	3	3	3	3	4	4	1	1	2	6	6	6	1	2	3	2	2	3	2	9	8	7	7	7	24	targets of bullying/>22	33	3.299999952	2	32	42	>29 yr	married	Sylhet	Govt	Tertiary	<37 hours	>5 years	all	>29,999	Yes_high_ideations	<4/No
Female	Bachelor's degree	Rangpur	Never smoking	No	1	5	1	5	1	2	1	5	2	4	5	4	1	7	7	1	7	4	1	0	0	0	1	0	23	targets of bullying/>22	41	4.099999905	10	11	25	25-29 yr	unmarried	Others	Private	Tertiary	>48 hours	3-5 years	all	<21,000	No_high_ideation	=>4/Yes
Female	Bachelor's degree	Dhaka	Never smoking	No	2	2	2	2	2	2	1	1	2	2	2	3	1	2	2	2	1	2	2	2	2	2	2	2	16	at high risk/15-22	19	1.899999976	8	16	32	>29 yr	married	Dhaka	Govt	Tertiary	<37 hours	>5 years	med	>29,999	No_high_ideation	<4/No
Female	Diploma degree	Dhaka	Never smoking	No	1	2	1	1	1	2	1	2	1	4	1	1	1	4	4	3	1	7	1	0	10	0	0	0	12	non-exposed/<15	27	2.700000048	0	0	30	>29 yr	married	Dhaka	Govt	Secondary	37-48 hours	3-5 years	med	21,000-29,999	No_high_ideation	<4/No
Female	Diploma degree	Sylhet	Never smoking	Yes	1	1	1	1	2	1	1	1	1	5	4	1	1	1	1	3	1	2	1	0	10	0	0	0	10	non-exposed/<15	20	2	0	0	25.5	25-29 yr	married	Sylhet	Private	Tertiary	37-48 hours	3-5 years	gyn	<21,000	No_high_ideation	<4/No
Female	Diploma degree	Dhaka	Never smoking	No	5	5	3	4	5	5	5	5	4	3	5	6	5	6	6	3	4	6	1	0	10	0	10	0	41	targets of bullying/>22	45	4.5	0	10	26	25-29 yr	unmarried	Dhaka	Govt	Tertiary	37-48 hours	<3 years	surg	21,000-29,999	No_high_ideation	=>4/Yes
Female	Diploma degree	Dhaka	Never smoking	No	1	1	1	1	1	1	1	2	1	4	4	4	3	3	4	4	3	7	4	10	8	1	7	5	10	non-exposed/<15	40	4	2	25	24.7	<25 yr	married	Dhaka	Private	Secondary	37-48 hours	<3 years	med	<21,000	Yes_high_ideations	=>4/Yes
Female	Bachelor's degree	Khulna	Never smoking	No	2	2	4	2	2	2	3	2	2	4	5	5	3	4	4	1	4	3	3	0	0	0	0	0	21	at high risk/15-22	36	3.599999905	10	10	31.8	>29 yr	unmarried	Others	Govt	Secondary	<37 hours	<3 years	criti	21,000-29,999	No_high_ideation	<4/No
Female	Bachelor's degree	Dhaka	Never smoking	Yes	1	2	1	1	1	2	2	1	1	4	1	1	1	1	1	4	1	4	1	0	10	0	0	0	12	non-exposed/<15	19	1.899999976	0	0	28.4	25-29 yr	married	Dhaka	Govt	Secondary	<37 hours	3-5 years	all	21,000-29,999	No_high_ideation	<4/No
Female	Diploma degree	Dhaka	Never smoking	Yes	1	1	1	1	1	1	1	1	1	3	3	3	1	1	2	1	1	1	1	0	10	0	0	0	9	non-exposed/<15	17	1.700000048	0	0	24	<25 yr	unmarried	Dhaka	Private	Tertiary	>48 hours	<3 years	criti	<21,000	No_high_ideation	<4/No
Female	Diploma degree	Sylhet	Never smoking	Yes	1	1	1	1	1	1	1	1	1	2	1	1	1	1	1	2	1	1	1	0	10	0	10	0	9	non-exposed/<15	12	1.200000048	0	10	27	25-29 yr	married	Sylhet	Private	Tertiary	<37 hours	3-5 years	all	<21,000	No_high_ideation	<4/No
Female	Diploma degree	Sylhet	Never smoking	Yes	2	2	2	2	2	1	2	2	2	1	1	1	1	1	7	1	1	7	1	0	0	0	0	0	17	at high risk/15-22	22	2.200000048	10	10	35	>29 yr	married	Sylhet	Govt	Tertiary	37-48 hours	>5 years	all	>29,999	No_high_ideation	<4/No
Female	Bachelor's degree	Dhaka	Never smoking	No	2	2	2	2	2	2	1	2	2	2	2	2	1	1	2	1	1	1	1	0	0	0	0	0	17	at high risk/15-22	14	1.399999976	10	10	43.5	>29 yr	married	Dhaka	Govt	Tertiary	<37 hours	>5 years	gyn	>29,999	No_high_ideation	<4/No
Female	Master's degree or above	Rajshahi	Never smoking	No	2	2	2	1	2	2	1	1	1	6	4	4	1	1	1	1	1	5	4	0	10	0	0	0	14	non-exposed/<15	28	2.799999952	0	0	29	25-29 yr	married	Others	Govt	Secondary	<37 hours	>5 years	surg	21,000-29,999	No_high_ideation	<4/No
Female	Bachelor's degree	Sylhet	Never smoking	No	5	3	2	3	3	2	1	2	2	7	2	4	1	2	3	3	3	3	3	10	10	10	0	10	23	targets of bullying/>22	31	3.099999905	0	30	29	25-29 yr	unmarried	Sylhet	Govt	Tertiary	37-48 hours	>5 years	em	>29,999	Yes_high_ideations	<4/No
Female	Diploma degree	Dhaka	Never smoking	Yes	1	1	1	1	1	1	1	1	1	4	4	4	1	3	3	1	4	1	1	0	10	0	0	0	9	non-exposed/<15	26	2.599999905	0	0	24	<25 yr	unmarried	Dhaka	Private	Primary	37-48 hours	<3 years	all	<21,000	No_high_ideation	<4/No
Female	Diploma degree	Dhaka	Never smoking	No	2	4	3	5	5	2	3	2	2	3	7	3	2	7	2	1	1	1	1	0	10	10	10	0	28	targets of bullying/>22	28	2.799999952	0	20	28	25-29 yr	unmarried	Dhaka	Govt	Tertiary	<37 hours	>5 years	criti	>29,999	No_high_ideation	<4/No
Female	Bachelor's degree	Dhaka	Never smoking	No	2	1	2	1	2	2	1	1	1	3	3	3	1	3	3	2	2	3	3	1	1	1	1	1	13	non-exposed/<15	26	2.599999905	9	13	34.2	>29 yr	married	Dhaka	Govt	Tertiary	<37 hours	>5 years	med	>29,999	No_high_ideation	<4/No
Female	Master's degree or above	Chattogram	Never smoking	Yes	2	1	1	2	1	1	1	1	1	3	1	1	2	3	3	3	1	5	1	0	10	0	0	0	11	non-exposed/<15	23	2.299999952	0	0	24.2	<25 yr	unmarried	Chattogram	Private	Primary	37-48 hours	<3 years	all	>29,999	No_high_ideation	<4/No
Female	Diploma degree	Chattogram	Never smoking	No	5	4	4	5	3	4	3	4	3	5	4	5	3	4	5	5	3	3	6	6	7	4	5	3	35	targets of bullying/>22	43	4.300000191	3	21	26	25-29 yr	married	Chattogram	Govt	Tertiary	>48 hours	3-5 years	criti	21,000-29,999	Yes_high_ideations	=>4/Yes
Female	Bachelor's degree	Dhaka	Never smoking	No	2	2	2	2	2	2	1	2	2	3	3	3	2	2	3	2	2	2	4	1	10	3	2	1	17	at high risk/15-22	26	2.599999905	0	7	31.2	>29 yr	unmarried	Dhaka	Govt	Tertiary	<37 hours	>5 years	surg	>29,999	No_high_ideation	<4/No
Female	Master's degree or above	Dhaka	Never smoking	No	2	2	1	1	2	2	2	2	2	5	5	4	4	5	5	4	4	1	4	0	10	0	0	0	16	at high risk/15-22	41	4.099999905	0	0	27	25-29 yr	unmarried	Dhaka	Govt	Tertiary	<37 hours	<3 years	criti	21,000-29,999	No_high_ideation	=>4/Yes
Female	Diploma degree	Sylhet	Never smoking	Yes	1	1	1	1	1	1	2	2	1	5	4	4	3	4	4	2	2	1	3	0	10	0	0	0	11	non-exposed/<15	32	3.200000048	0	0	26.7	25-29 yr	unmarried	Sylhet	Govt	Tertiary	37-48 hours	<3 years	med	21,000-29,999	No_high_ideation	<4/No
Female	Bachelor's degree	Dhaka	Never smoking	Yes	1	1	1	1	1	2	1	1	1	3	4	3	1	1	1	3	1	4	1	0	10	0	0	0	10	non-exposed/<15	22	2.200000048	0	0	24.5	<25 yr	married	Dhaka	Private	Tertiary	37-48 hours	<3 years	criti	21,000-29,999	No_high_ideation	<4/No
Female	Diploma degree	Dhaka	Never smoking	No	5	4	5	5	4	5	2	2	1	6	6	6	6	7	7	6	6	7	7	9	10	10	10	10	33	targets of bullying/>22	64	6.400000095	0	39	24.5	<25 yr	married	Dhaka	Govt	Tertiary	37-48 hours	>5 years	surg	21,000-29,999	Yes_high_ideations	=>4/Yes
Female	Bachelor's degree	Sylhet	Never smoking	Yes	1	2	1	1	2	2	5	1	1	3	1	2	2	1	3	2	1	3	1	0	10	0	0	0	16	at high risk/15-22	19	1.899999976	0	0	40	>29 yr	married	Sylhet	Govt	Tertiary	<37 hours	>5 years	all	>29,999	No_high_ideation	<4/No
Female	Master's degree or above	Dhaka	Never smoking	No	2	1	1	1	2	2	2	1	1	5	4	3	1	1	4	1	3	5	4	0	10	0	0	0	13	non-exposed/<15	31	3.099999905	0	0	24.6	<25 yr	unmarried	Dhaka	Govt	Tertiary	<37 hours	<3 years	med	21,000-29,999	No_high_ideation	<4/No
Female	Diploma degree	Dhaka	Never smoking	No	2	2	2	2	2	2	1	1	1	1	1	1	1	1	1	1	1	1	1	0	0	0	0	0	15	at high risk/15-22	10	1	10	10	32.4	>29 yr	married	Dhaka	Govt	Tertiary	<37 hours	>5 years	gyn	21,000-29,999	No_high_ideation	<4/No
Female	Bachelor's degree	Dhaka	Never smoking	Yes	1	1	1	3	1	2	2	2	2	1	1	1	2	1	2	1	1	2	1	0	10	0	0	0	15	at high risk/15-22	13	1.299999952	0	0	28	25-29 yr	married	Dhaka	Govt	Tertiary	<37 hours	>5 years	surg	21,000-29,999	No_high_ideation	<4/No
Female	Bachelor's degree	Sylhet	Never smoking	No	2	2	2	2	2	2	2	2	2	5	4	4	3	4	4	2	2	1	3	0	10	0	0	0	18	at high risk/15-22	32	3.200000048	0	0	33.3	>29 yr	married	Sylhet	Govt	Tertiary	37-48 hours	>5 years	med	>29,999	No_high_ideation	<4/No
Female	Master's degree or above	Dhaka	Never smoking	Yes	1	1	1	1	1	2	1	2	1	3	4	4	1	2	2	2	4	4	3	0	10	0	0	0	11	non-exposed/<15	29	2.900000095	0	0	25	25-29 yr	unmarried	Dhaka	Private	Tertiary	37-48 hours	<3 years	criti	<21,000	No_high_ideation	<4/No
Female	Diploma degree	Dhaka	Never smoking	No	2	2	2	1	1	1	1	1	1	2	2	1	1	2	2	1	1	1	2	0	0	0	0	0	12	non-exposed/<15	15	1.5	10	10	26.7	25-29 yr	married	Dhaka	Govt	Tertiary	<37 hours	>5 years	surg	>29,999	No_high_ideation	<4/No
Female	Bachelor's degree	Rangpur	Never smoking	No	1	1	1	5	5	1	2	2	5	5	1	7	1	5	5	4	1	7	4	8	1	0	4	4	23	targets of bullying/>22	40	4	9	25	32.4	>29 yr	married	Others	Govt	Secondary	37-48 hours	>5 years	med	21,000-29,999	Yes_high_ideations	=>4/Yes
Female	Diploma degree	Sylhet	Never smoking	No	1	1	1	1	1	1	1	1	1	4	3	5	1	1	1	2	1	3	3	0	0	0	0	0	9	non-exposed/<15	24	2.400000095	10	10	32	>29 yr	married	Sylhet	Govt	Secondary	37-48 hours	>5 years	criti	>29,999	No_high_ideation	<4/No
Female	Bachelor's degree	Dhaka	Never smoking	No	1	1	1	1	1	1	1	1	1	2	2	2	2	2	2	2	2	2	2	0	0	0	0	0	9	non-exposed/<15	20	2	10	10	24.2	<25 yr	married	Dhaka	Govt	Tertiary	<37 hours	3-5 years	surg	21,000-29,999	No_high_ideation	<4/No
Female	Diploma degree	Sylhet	Never smoking	No	2	2	2	2	2	2	2	2	2	5	3	4	2	2	2	4	2	3	3	0	10	10	10	10	18	at high risk/15-22	30	3	0	30	27	25-29 yr	unmarried	Sylhet	Govt	Tertiary	<37 hours	3-5 years	em	21,000-29,999	Yes_high_ideations	<4/No
Female	Diploma degree	Barishal	Never smoking	No	1	2	4	3	3	5	2	5	5	6	5	6	6	7	6	4	6	7	4	0	10	0	0	0	30	targets of bullying/>22	57	5.699999809	0	0	33	>29 yr	married	Others	Govt	Tertiary	<37 hours	3-5 years	criti	>29,999	No_high_ideation	=>4/Yes
Female	Diploma degree	Dhaka	Never smoking	Yes	1	1	2	2	1	2	1	1	1	1	2	1	1	1	2	1	1	1	2	0	8	0	0	0	12	non-exposed/<15	13	1.299999952	2	2	27.6	25-29 yr	married	Dhaka	Govt	Tertiary	<37 hours	>5 years	surg	>29,999	No_high_ideation	<4/No
Female	Bachelor's degree	Dhaka	Never smoking	Yes	2	2	2	2	3	2	3	2	2	5	4	4	3	2	4	4	2	3	2	3	8	0	5	5	20	at high risk/15-22	33	3.299999952	2	15	26	25-29 yr	unmarried	Dhaka	Govt	Tertiary	<37 hours	<3 years	criti	21,000-29,999	No_high_ideation	<4/No
Female	Bachelor's degree	Dhaka	Never smoking	Yes	2	5	5	3	5	5	5	5	5	6	7	4	7	7	7	4	4	4	7	10	5	2	3	0	40	targets of bullying/>22	57	5.699999809	5	20	25	25-29 yr	married	Dhaka	Private	Tertiary	>48 hours	<3 years	criti	<21,000	No_high_ideation	=>4/Yes
Female	Diploma degree	Barishal	Never smoking	No	1	2	2	1	5	2	3	2	2	5	5	5	1	2	2	5	3	5	5	0	10	0	2	2	20	at high risk/15-22	38	3.799999952	0	4	22.4	<25 yr	unmarried	Others	Private	Tertiary	>48 hours	<3 years	all	<21,000	No_high_ideation	<4/No
Female	Diploma degree	Khulna	Never smoking	No	1	2	1	2	1	2	1	3	2	5	4	6	1	4	6	3	2	4	1	0	10	0	0	0	15	at high risk/15-22	36	3.599999905	0	0	27.4	25-29 yr	unmarried	Others	Govt	Primary	<37 hours	3-5 years	all	21,000-29,999	No_high_ideation	<4/No
Female	Bachelor's degree	Sylhet	Never smoking	Yes	1	1	1	1	1	1	1	1	1	1	1	1	1	1	2	1	1	1	1	0	0	0	0	0	9	non-exposed/<15	11	1.100000024	10	10	24.5	<25 yr	unmarried	Sylhet	Private	Tertiary	<37 hours	3-5 years	med	<21,000	No_high_ideation	<4/No
Female	Diploma degree	Khulna	Never smoking	No	2	5	2	5	2	2	5	5	5	3	3	4	4	4	5	1	1	4	1	0	10	10	10	0	33	targets of bullying/>22	30	3	0	20	29	25-29 yr	unmarried	Others	Govt	Primary	37-48 hours	3-5 years	all	21,000-29,999	No_high_ideation	<4/No
Female	Diploma degree	Sylhet	Never smoking	Yes	1	3	1	1	1	1	1	1	1	1	1	1	1	1	1	1	1	1	1	0	10	0	0	0	11	non-exposed/<15	10	1	0	0	29	25-29 yr	married	Sylhet	Govt	Tertiary	<37 hours	3-5 years	med	21,000-29,999	No_high_ideation	<4/No
Female	Bachelor's degree	Sylhet	Never smoking	No	2	2	2	3	3	2	2	3	2	4	4	4	3	3	4	5	2	4	2	1	10	9	1	0	21	at high risk/15-22	35	3.5	0	11	45	>29 yr	married	Sylhet	Govt	Tertiary	<37 hours	>5 years	criti	>29,999	No_high_ideation	<4/No
Female	Bachelor's degree	Barishal	Never smoking	Yes	2	5	1	5	2	1	1	1	2	5	4	3	4	7	4	4	3	6	1	2	10	0	3	2	20	at high risk/15-22	41	4.099999905	0	7	32	>29 yr	married	Others	Govt	Secondary	37-48 hours	>5 years	gyn	>29,999	No_high_ideation	=>4/Yes
Female	Bachelor's degree	Dhaka	Never smoking	No	2	2	2	2	4	2	2	2	2	6	6	6	1	7	6	4	6	4	6	0	10	0	0	0	20	at high risk/15-22	52	5.199999809	0	0	26	25-29 yr	unmarried	Dhaka	Govt	Tertiary	37-48 hours	<3 years	all	21,000-29,999	No_high_ideation	=>4/Yes
Female	Diploma degree	Dhaka	Never smoking	No	2	2	3	1	2	1	2	2	2	4	7	4	4	4	4	4	1	7	4	1	10	0	7	10	17	at high risk/15-22	43	4.300000191	0	18	25	25-29 yr	married	Dhaka	Private	Tertiary	37-48 hours	<3 years	all	<21,000	No_high_ideation	=>4/Yes
Female	Diploma degree	Sylhet	Never smoking	Yes	2	2	2	2	2	2	2	2	2	3	2	2	1	2	2	2	1	7	4	0	0	0	0	1	18	at high risk/15-22	26	2.599999905	10	11	22	<25 yr	unmarried	Sylhet	Private	Tertiary	37-48 hours	<3 years	gyn	<21,000	No_high_ideation	<4/No
Female	Bachelor's degree	Chattogram	Never smoking	Yes	1	1	1	1	1	1	1	1	1	4	2	2	1	1	1	3	1	2	1	0	10	0	0	0	9	non-exposed/<15	18	1.799999952	0	0	26	25-29 yr	unmarried	Chattogram	Private	Primary	37-48 hours	<3 years	em	>29,999	No_high_ideation	<4/No
Female	Master's degree or above	Dhaka	Never smoking	No	4	5	5	5	5	5	4	4	2	6	5	5	6	6	6	5	5	5	5	1	10	4	6	9	39	targets of bullying/>22	54	5.400000095	0	20	28	25-29 yr	married	Dhaka	Govt	Tertiary	<37 hours	3-5 years	gyn	>29,999	No_high_ideation	=>4/Yes
Female	Diploma degree	Dhaka	Never smoking	Yes	3	2	2	1	5	2	1	2	1	7	7	5	5	4	4	7	3	5	7	0	10	0	0	0	19	at high risk/15-22	54	5.400000095	0	0	23	<25 yr	unmarried	Dhaka	Private	Tertiary	<37 hours	<3 years	criti	<21,000	No_high_ideation	=>4/Yes
Female	Diploma degree	Dhaka	Never smoking	Yes	2	1	2	1	2	2	2	2	1	1	3	4	3	4	3	3	4	4	4	0	10	0	0	0	15	at high risk/15-22	33	3.299999952	0	0	21.5	<25 yr	unmarried	Dhaka	Private	Secondary	<37 hours	<3 years	med	<21,000	No_high_ideation	<4/No
Female	Diploma degree	Sylhet	Never smoking	No	5	4	5	5	5	5	5	5	5	4	4	5	4	5	6	4	7	7	1	1	10	1	1	1	44	targets of bullying/>22	47	4.699999809	0	4	24	<25 yr	married	Sylhet	Govt	Primary	<37 hours	<3 years	gyn	21,000-29,999	No_high_ideation	=>4/Yes
Female	Bachelor's degree	Dhaka	Never smoking	No	2	2	1	2	5	5	4	5	3	4	5	5	5	5	5	5	5	5	6	3	7	4	3	2	29	targets of bullying/>22	50	5	3	15	34.6	>29 yr	married	Dhaka	Govt	Tertiary	<37 hours	>5 years	gyn	>29,999	No_high_ideation	=>4/Yes
Female	Diploma degree	Dhaka	Never smoking	Yes	1	1	1	1	1	2	2	1	1	4	3	2	1	1	2	2	1	6	1	0	10	0	0	0	11	non-exposed/<15	23	2.299999952	0	0	23.3	<25 yr	unmarried	Dhaka	Private	Tertiary	37-48 hours	<3 years	med	<21,000	No_high_ideation	<4/No
Female	Diploma degree	Sylhet	Never smoking	No	1	1	1	1	1	1	1	1	1	1	1	1	1	1	1	1	1	1	1	0	0	0	0	0	9	non-exposed/<15	10	1	10	10	24.5	<25 yr	married	Sylhet	Private	Tertiary	<37 hours	<3 years	med		No_high_ideation	<4/No
Female	Diploma degree	Sylhet	Never smoking	Yes	2	5	1	5	4	2	1	4	3	5	5	5	1	4	6	6	3	7	4	2	1	0	1	0	27	targets of bullying/>22	46	4.599999905	9	12	24	<25 yr	unmarried	Sylhet	Private	Tertiary	<37 hours	3-5 years	criti	<21,000	No_high_ideation	=>4/Yes
Female	Bachelor's degree	Dhaka	Never smoking	No	2	2	2	2	2	2	2	2	2	6	5	4	5	4	4	3	4	4	4	0	10	0	0	0	18	at high risk/15-22	43	4.300000191	0	0	25	25-29 yr	married	Dhaka	Govt	Primary	37-48 hours	<3 years	med	21,000-29,999	No_high_ideation	=>4/Yes
Female	Diploma degree	Sylhet	Never smoking	Yes	1	1	1	1	2	1	1	1	1	5	3	1	1	1	2	4	1	1	2	0	10	0	0	0	10	non-exposed/<15	21	2.099999905	0	0	28.2	25-29 yr	married	Sylhet	Private	Tertiary	37-48 hours	3-5 years	gyn	<21,000	No_high_ideation	<4/No
Female	Diploma degree	Sylhet	Never smoking	No	5	5	5	1	5	5	5	5	1	7	7	7	7	1	7	7	7	7	7	0	0	0	0	0	37	targets of bullying/>22	64	6.400000095	10	10	42.3	>29 yr	married	Sylhet	Govt	Tertiary	37-48 hours	>5 years	criti	>29,999	No_high_ideation	=>4/Yes
Female	Diploma degree	Sylhet	Never smoking	Yes	2	5	1	5	4	2	1	4	3	5	5	5	1	4	6	6	3	7	4	2	1	0	0	0	27	targets of bullying/>22	46	4.599999905	9	11	24	<25 yr	unmarried	Sylhet	Private	Tertiary	<37 hours	3-5 years	criti	<21,000	No_high_ideation	=>4/Yes
Female	Diploma degree	Chattogram	Never smoking	No	5	5	5	5	5	5	5	5	5	7	7	5	6	7	7	1	1	7	6	1	10	1	2	2	45	targets of bullying/>22	54	5.400000095	0	6	22	<25 yr	married	Chattogram	Private	Primary	37-48 hours	3-5 years	criti	<21,000	No_high_ideation	=>4/Yes
Female	Master's degree or above	Dhaka	Never smoking	Yes	2	2	1	2	2	2	2	2	2	3	2	2	2	3	3	2	2	1	2	0	10	0	0	1	17	at high risk/15-22	22	2.200000048	0	1	31	>29 yr	married	Dhaka	Govt	Tertiary	37-48 hours	>5 years	criti	21,000-29,999	No_high_ideation	<4/No
Female	Master's degree or above	Dhaka	Never smoking	Yes	1	2	1	1	2	2	4	4	2	5	4	3	3	3	3	4	4	5	4	3	8	1	9	4	19	at high risk/15-22	38	3.799999952	2	19	26	25-29 yr	married	Dhaka	Private	Tertiary	>48 hours	3-5 years	criti	21,000-29,999	No_high_ideation	<4/No
Female	Diploma degree	Dhaka	Never smoking	No	2	2	3	3	3	2	2	2	2	1	1	1	1	1	1	1	1	2	2	0	9	0	0	0	21	at high risk/15-22	12	1.200000048	1	1	27.6	25-29 yr	married	Dhaka	Govt	Tertiary	<37 hours	>5 years	gyn	21,000-29,999	No_high_ideation	<4/No
Female	Bachelor's degree	Dhaka	Never smoking	No	2	1	2	3	2	1	1	2	2	6	6	6	2	6	7	4	2	5	4	0	8	0	5	4	16	at high risk/15-22	48	4.800000191	2	11	29	25-29 yr	married	Dhaka	Govt	Tertiary	<37 hours	3-5 years	criti	21,000-29,999	No_high_ideation	=>4/Yes
Female	Diploma degree	Rangpur	Never smoking	Yes	1	5	1	5	5	3	1	5	5	5	1	4	1	7	4	4	3	7	7	0	10	0	10	10	31	targets of bullying/>22	43	4.300000191	0	20	25.3	25-29 yr	unmarried	Others	Private	Secondary	37-48 hours	<3 years	all	<21,000	No_high_ideation	=>4/Yes
Female	Diploma degree	Sylhet	Never smoking	Yes	1	1	1	1	1	1	1	1	1	1	4	3	1	1	3	2	1	7	1	0	0	0	0	0	9	non-exposed/<15	24	2.400000095	10	10	25	25-29 yr	married	Sylhet	Govt	Tertiary	37-48 hours	<3 years	med	21,000-29,999	No_high_ideation	<4/No
Female	Diploma degree	Sylhet	Never smoking	Yes	2	1	1	1	2	2	2	2	2	4	3	3	2	2	4	2	2	2	1	0	8	0	0	7	15	at high risk/15-22	25	2.5	2	9	25	25-29 yr	unmarried	Sylhet	Private	Tertiary	<37 hours	3-5 years	gyn	<21,000	No_high_ideation	<4/No
Female	Diploma degree	Dhaka	Never smoking	Yes	1	2	2	1	5	5	2	2	2	7	3	4	1	1	3	5	3	7	1	5	10	10	10	5	22	at high risk/15-22	35	3.5	0	30	24	<25 yr	married	Dhaka	Private	Tertiary	37-48 hours	<3 years	criti	<21,000	Yes_high_ideations	<4/No
Female	Diploma degree	Sylhet	Never smoking	No	2	2	2	1	3	2	2	2	2	1	4	3	1	1	3	2	1	7	1	0	0	0	0	0	18	at high risk/15-22	24	2.400000095	10	10	25	25-29 yr	married	Sylhet	Govt	Tertiary	37-48 hours	<3 years	med	21,000-29,999	No_high_ideation	<4/No
Female	Bachelor's degree	Sylhet	Never smoking	Yes	1	2	1	1	2	2	5	1	1	3	1	2	2	1	3	2	1	3	1	0	10	0	0	0	16	at high risk/15-22	19	1.899999976	0	0	40	>29 yr	married	Sylhet	Govt	Tertiary	37-48 hours	>5 years	gyn	>29,999	No_high_ideation	<4/No
Female	Bachelor's degree	Mymensingh	Never smoking	No	1	1	2	2	2	5	2	5	2	3	4	1	3	4	2	3	5	3	1	0	10	0	1	0	22	at high risk/15-22	29	2.900000095	0	1	28.8	25-29 yr	married	Others	Govt	Tertiary	<37 hours	3-5 years	surg	21,000-29,999	No_high_ideation	<4/No
Female	Master's degree or above	Dhaka	Never smoking	No	2	2	2	2	2	2	4	2	2	4	4	4	4	4	4	4	4	4	4	1	10	0	0	0	20	at high risk/15-22	40	4	0	1	30.8	>29 yr	married	Dhaka	Govt	Tertiary	<37 hours	>5 years	med	>29,999	No_high_ideation	=>4/Yes
Female	Master's degree or above	Sylhet	Never smoking	No	1	1	1	1	1	1	1	1	1	2	1	1	1	1	1	1	1	1	1	0	10	0	0	0	9	non-exposed/<15	11	1.100000024	0	0	33	>29 yr	married	Sylhet	Govt	Tertiary		>5 years	em	>29,999	No_high_ideation	<4/No
Female	Diploma degree	Dhaka	Never smoking	Yes	2	2	2	2	1	2	1	2	2	2	1	1	1	1	1	4	4	4	1	0	10	0	0	0	16	at high risk/15-22	20	2	0	0	29.2	25-29 yr	married	Dhaka	Govt	Tertiary	<37 hours	>5 years	criti	21,000-29,999	No_high_ideation	<4/No
Female	Bachelor's degree	Dhaka	Never smoking	No	2	1	1	1	2	5	2	1	1	1	1	2	1	1	1	2	1	2	1	0	10	0	0	0	16	at high risk/15-22	13	1.299999952	0	0	27.4	25-29 yr	married	Dhaka	Govt	Tertiary	<37 hours	3-5 years	gyn	21,000-29,999	No_high_ideation	<4/No
Female	Diploma degree	Sylhet	Never smoking	Yes	2	2	2	3	3	2	3	2	2	6	2	2	3	3	4	3	4	4	4	0	10	10	10	10	21	at high risk/15-22	35	3.5	0	30	27	25-29 yr	unmarried	Sylhet	Govt	Tertiary	<37 hours	3-5 years	criti	21,000-29,999	Yes_high_ideations	<4/No
Female	Bachelor's degree	Dhaka	Never smoking	No	1	2	2	2	2	1	1	2	1	5	4	4	3	4	4	3	3	5	2	0	10	0	7	10	14	non-exposed/<15	37	3.700000048	0	17	26	25-29 yr	unmarried	Dhaka	Private	Tertiary	<37 hours	<3 years	criti	<21,000	No_high_ideation	<4/No
Female	Diploma degree	Dhaka	Never smoking	Yes	1	1	1	1	1	2	1	1	1	4	1	1	1	3	1	3	1	4	4	0	10	0	0	0	10	non-exposed/<15	23	2.299999952	0	0	22.9	<25 yr	unmarried	Dhaka	Private	Secondary	37-48 hours	<3 years	all	<21,000	No_high_ideation	<4/No
Female	Diploma degree	Sylhet	Never smoking	No	1	1	1	5	1	1	1	5	1	7	1	3	1	2	5	2	1	4	1	0	0	0	0	0	17	at high risk/15-22	27	2.700000048	10	10	24	<25 yr	unmarried	Sylhet	Private	Tertiary	37-48 hours	<3 years	surg	<21,000	No_high_ideation	<4/No
Female	Bachelor's degree	Sylhet	Never smoking	No	1	1	1	1	1	2	1	1	1	4	3	3	5	3	4	2	1	3	2	0	10	0	10	0	10	non-exposed/<15	30	3	0	10	26	25-29 yr	married	Sylhet	Private	Tertiary	37-48 hours	<3 years	all	<21,000	No_high_ideation	<4/No
Female	Diploma degree	Dhaka	Never smoking	Yes	1	2	2	2	2	3	2	3	1	6	7	7	1	6	6	6	6	7	2	0	10	0	0	0	18	at high risk/15-22	54	5.400000095	0	0	25.8	25-29 yr	unmarried	Dhaka	Private	Tertiary	>48 hours	<3 years	all	21,000-29,999	No_high_ideation	=>4/Yes
Female	Bachelor's degree	Sylhet	Never smoking	Yes	4	1	1	1	1	2	1	1	1	4	1	1	1	1	1	4	1	4	1	0	0	0	0	0	13	non-exposed/<15	19	1.899999976	10	10	30	>29 yr	married	Sylhet	Private	Secondary	37-48 hours	>5 years	criti	<21,000	No_high_ideation	<4/No
Female	Bachelor's degree	Dhaka	Never smoking	Yes	1	1	2	1	2	1	2	1	1	3	4	4	1	3	6	3	2	4	2	0	10	0	0	0	12	non-exposed/<15	32	3.200000048	0	0	26	25-29 yr	unmarried	Dhaka	Govt	Tertiary	<37 hours	<3 years	med	21,000-29,999	No_high_ideation	<4/No
Female	Bachelor's degree	Dhaka	Never smoking	No	5	5	5	5	5	4	3	4	4	7	5	6	3	6	6	3	5	7	5	4	10	2	8	10	40	targets of bullying/>22	53	5.300000191	0	24	24.4	<25 yr	married	Dhaka	Private	Tertiary	37-48 hours	<3 years	em	<21,000	Yes_high_ideations	=>4/Yes
Female	Bachelor's degree	Sylhet	Never smoking	Yes	2	3	1	1	1	1	5	1	1	3	1	2	1	1	2	2	1	3	1	0	10	0	0	0	16	at high risk/15-22	17	1.700000048	0	0	30	>29 yr	married	Sylhet	Govt	Tertiary	<37 hours	>5 years	surg	>29,999	No_high_ideation	<4/No
Female	Master's degree or above	Chattogram	Never smoking	No	2	1	1	1	1	1	1	1	1	3	4	4	3	3	4	4	3	1	1	0	10	0	0	0	10	non-exposed/<15	30	3	0	0	40.3	>29 yr	married	Chattogram	Govt	Secondary	37-48 hours	>5 years	gyn	>29,999	No_high_ideation	<4/No
Female	Bachelor's degree	Dhaka	Never smoking	No	1	1	1	2	2	1	2	1	1	4	4	4	3	3	5	4	1	4	1	10	9	0	7	3	12	non-exposed/<15	33	3.299999952	1	21	28	25-29 yr	unmarried	Dhaka	Govt	Tertiary	<37 hours	3-5 years	criti	21,000-29,999	Yes_high_ideations	<4/No
Female	Diploma degree	Sylhet	Never smoking	Yes	2	2	1	3	2	2	2	2	1	4	2	3	2	3	2	3	2	3	2	10	10	10	10	0	17	at high risk/15-22	26	2.599999905	0	30	29	25-29 yr	married	Sylhet	Govt	Tertiary	<37 hours	3-5 years	med	>29,999	Yes_high_ideations	<4/No
Female	Bachelor's degree	Sylhet	Never smoking	Yes	1	1	1	1	2	2	1	2	1	4	7	7	7	7	7	3	4	5	1	0	10	0	10	0	12	non-exposed/<15	52	5.199999809	0	10	30	>29 yr	married	Sylhet	Private	Tertiary	<37 hours	>5 years	all	21,000-29,999	No_high_ideation	=>4/Yes
Female	Diploma degree	Sylhet	Never smoking	Yes	2	2	2	1	2	2	2	2	2	3	4	3	1	6	6	5	2	2	1	5	6	0	3	5	17	at high risk/15-22	33	3.299999952	4	17	26.4	25-29 yr	unmarried	Sylhet	Govt	Tertiary	37-48 hours	<3 years	criti	21,000-29,999	No_high_ideation	<4/No
Female	Diploma degree	Sylhet	Never smoking	Yes	2	3	4	5	4	5	4	4	4	6	6	6	1	6	6	1	1	4	7	0	10	0	0	1	35	targets of bullying/>22	44	4.400000095	0	1	27	25-29 yr	unmarried	Sylhet	Private	Tertiary	<37 hours	>5 years	criti	21,000-29,999	No_high_ideation	=>4/Yes
Female	Diploma degree	Sylhet	Never smoking	Yes	2	5	2	2	1	2	2	2	2	4	5	4	4	4	5	3	3	5	4	0	10	0	0	0	20	at high risk/15-22	41	4.099999905	0	0	26	25-29 yr	married	Sylhet	Private	Secondary	37-48 hours	3-5 years	criti	21,000-29,999	No_high_ideation	=>4/Yes
Female	Bachelor's degree	Dhaka	Never smoking	Yes	2	2	2	2	2	3	2	2	2	3	4	4	1	4	3	1	1	4	4	0	0	0	0	0	19	at high risk/15-22	29	2.900000095	10	10	25	25-29 yr	unmarried	Dhaka	Private	Tertiary	>48 hours	<3 years	all	<21,000	No_high_ideation	<4/No
Female	Diploma degree	Chattogram	Never smoking	Yes	1	2	2	3	3	2	4	1	5	3	4	2	4	4	3	6	1	5	3	8	3	6	3	3	23	targets of bullying/>22	35	3.5	7	27	25.3	25-29 yr	unmarried	Chattogram	Private	Primary	<37 hours	>5 years	med	21,000-29,999	Yes_high_ideations	<4/No
Female	Bachelor's degree	Dhaka	Never smoking	No	1	1	2	1	1	1	1	1	1	4	4	4	1	3	4	3	3	7	4	0	0	0	0	0	10	non-exposed/<15	37	3.700000048	10	10	24.9	<25 yr	unmarried	Dhaka	Private	Tertiary	37-48 hours	<3 years	surg	<21,000	No_high_ideation	<4/No
Female	Diploma degree	Sylhet	Never smoking	No	3	5	5	5	5	5	5	5	1	4	5	2	1	5	4	5	1	1	1	0	10	0	0	0	39	targets of bullying/>22	29	2.900000095	0	0	23	<25 yr	unmarried	Sylhet	Private	Tertiary	37-48 hours	<3 years	gyn	<21,000	No_high_ideation	<4/No
Female	Master's degree or above	Dhaka	Never smoking	Yes	2	1	1	1	2	2	2	2	1	4	4	3	1	3	4	3	4	5	2	0	10	1	1	1	14	non-exposed/<15	33	3.299999952	0	3	26	25-29 yr	unmarried	Dhaka	Govt	Tertiary	37-48 hours	<3 years	med	21,000-29,999	No_high_ideation	<4/No
Female	Diploma degree	Dhaka	Never smoking	Yes	1	1	1	1	1	1	1	1	1	1	1	1	1	1	1	1	2	1	1	0	0	0	0	0	9	non-exposed/<15	11	1.100000024	10	10	23.2	<25 yr	unmarried	Dhaka	Private	Tertiary	<37 hours	<3 years	criti	21,000-29,999	No_high_ideation	<4/No
Female	Bachelor's degree	Dhaka	Never smoking	Yes	2	5	5	4	4	5	5	5	5	4	7	6	1	7	7	3	7	2	7	0	10	0	0	0	40	targets of bullying/>22	51	5.099999905	0	0	25.8	25-29 yr	unmarried	Dhaka	Private	Tertiary	>48 hours	<3 years	all	21,000-29,999	No_high_ideation	=>4/Yes
Female	Master's degree or above	Barishal	Never smoking	No	2	2	2	2	1	1	2	3	2	7	6	7	4	6	7	6	6	4	6	6	2	0	1	3	17	at high risk/15-22	59	5.900000095	8	18	30	>29 yr	married	Others	Govt	Tertiary	<37 hours	3-5 years	surg	21,000-29,999	No_high_ideation	=>4/Yes
Female	Master's degree or above	Mymensingh	Never smoking	No	2	2	1	1	2	2	2	2	1	4	1	1	1	3	1	3	3	4	1	0	0	0	0	0	15	at high risk/15-22	22	2.200000048	10	10	29	25-29 yr	married	Others	Govt	Tertiary	<37 hours	<3 years	gyn	21,000-29,999	No_high_ideation	<4/No
Female	Diploma degree	Sylhet	Never smoking	Yes	2	3	1	1	1	1	5	1	1	3	1	2	1	1	1	2	1	3	1	0	10	1	0	0	16	at high risk/15-22	16	1.600000024	0	1	40	>29 yr	married	Sylhet	Govt	Tertiary	<37 hours	>5 years	med	>29,999	No_high_ideation	<4/No
Female	Diploma degree	Dhaka	Never smoking	Yes	1	1	1	1	1	2	2	2	2	4	4	4	1	1	1	4	1	4	1	0	10	0	0	0	13	non-exposed/<15	25	2.5	0	0	24	<25 yr	married	Dhaka	Private	Tertiary	<37 hours	<3 years	criti	21,000-29,999	No_high_ideation	<4/No
Female	Bachelor's degree	Chattogram	Never smoking	No	4	3	3	4	2	2	2	1	3	5	6	6	2	6	6	4	5	7	4	9	7	5	8	9	24	targets of bullying/>22	51	5.099999905	3	34	24	<25 yr	unmarried	Chattogram	Private	Primary	>48 hours	<3 years	med	21,000-29,999	Yes_high_ideations	=>4/Yes
Female	Bachelor's degree	Sylhet	Never smoking	No	1	1	1	1	1	1	1	1	1	1	1	1	1	1	1	1	1	1	1	0	0	0	0	0	9	non-exposed/<15	10	1	10	10	25	25-29 yr	married	Sylhet	Private	Tertiary	<37 hours	3-5 years	med		No_high_ideation	<4/No
Female	Diploma degree	Chattogram	Never smoking	Yes	2	1	1	1	4	1	1	1	1	3	3	3	1	3	3	5	3	2	3	0	0	0	0	0	13	non-exposed/<15	29	2.900000095	10	10	25	25-29 yr	unmarried	Chattogram	Private	Secondary	<37 hours	3-5 years	criti	21,000-29,999	No_high_ideation	<4/No
Female	Diploma degree	Dhaka	Never smoking	Yes	2	2	3	1	3	4	1	1	3	5	3	3	1	4	3	4	2	4	1	6	9	1	10	1	20	at high risk/15-22	30	3	1	19	22	<25 yr	unmarried	Dhaka	Govt	Tertiary	37-48 hours	<3 years	gyn	21,000-29,999	No_high_ideation	<4/No
Female	Diploma degree	Dhaka	Never smoking	Yes	1	1	1	1	1	2	2	1	1	4	3	4	1	4	3	3	1	3	1	0	10	0	10	0	11	non-exposed/<15	27	2.700000048	0	10	24	<25 yr	unmarried	Dhaka	Govt	Tertiary	<37 hours	<3 years	all	21,000-29,999	No_high_ideation	<4/No
Female	Diploma degree	Chattogram	Never smoking	No	2	2	2	2	2	2	2	2	2	4	4	4	4	4	4	3	4	4	4	4	4	1	6	5	18	at high risk/15-22	39	3.900000095	6	22	34	>29 yr	married	Chattogram	Private	Primary	37-48 hours	>5 years	em	>29,999	Yes_high_ideations	<4/No
Female	Bachelor's degree	Dhaka	Never smoking	Yes	1	2	2	2	4	2	2	2	1	5	4	4	1	3	5	3	1	4	5	0	10	0	0	0	18	at high risk/15-22	35	3.5	0	0	27	25-29 yr	unmarried	Dhaka	Govt	Tertiary	37-48 hours	3-5 years	criti	21,000-29,999	No_high_ideation	<4/No
Female	Diploma degree	Sylhet	Never smoking	No	1	1	1	1	1	1	3	1	2	5	1	1	1	7	5	1	1	1	1	0	10	0	0	0	12	non-exposed/<15	24	2.400000095	0	0	29.8	25-29 yr	married	Sylhet	Govt	Tertiary	37-48 hours	>5 years	med	>29,999	No_high_ideation	<4/No
Female	Diploma degree	Sylhet	Never smoking	Yes	2	2	2	3	3	3	1	2	2	7	4	4	4	3	3	4	2	3	3	10	8	7	10	10	20	at high risk/15-22	37	3.700000048	2	39	27	25-29 yr	married	Sylhet	Govt	Tertiary	37-48 hours	3-5 years	em	21,000-29,999	Yes_high_ideations	<4/No
Female	Bachelor's degree	Sylhet	Never smoking	No	2	2	1	3	2	2	2	2	1	4	2	3	2	3	2	3	2	3	2	10	10	10	10	0	17	at high risk/15-22	26	2.599999905	0	30	33	>29 yr	married	Sylhet	Govt	Tertiary	<37 hours	>5 years	surg	>29,999	Yes_high_ideations	<4/No
Female	Bachelor's degree	Sylhet	Never smoking	Yes	2	2	2	3	3	3	1	2	2	4	2	2	1	2	3	3	3	4	3	10	0	10	10	10	20	at high risk/15-22	27	2.700000048	10	50	28	25-29 yr	unmarried	Sylhet	Govt	Tertiary	37-48 hours	3-5 years	em	21,000-29,999	Yes_high_ideations	<4/No
Female	Bachelor's degree	Sylhet	Never smoking	No	2	2	1	2	2	4	2	4	2	5	4	4	3	3	4	5	4	5	4	0	10	0	0	0	21	at high risk/15-22	41	4.099999905	0	0	24.5	<25 yr	married	Sylhet	Private	Tertiary	37-48 hours	<3 years	surg	<21,000	No_high_ideation	=>4/Yes
Female	Diploma degree	Dhaka	Never smoking	Yes	1	1	1	1	1	2	2	1	1	4	4	4	1	4	4	4	4	4	4	0	10	0	0	0	11	non-exposed/<15	37	3.700000048	0	0	24.8	<25 yr	married	Dhaka	Private	Tertiary	37-48 hours	<3 years	criti	21,000-29,999	No_high_ideation	<4/No
Female	Diploma degree	Dhaka	Never smoking	Yes	1	1	1	1	1	5	1	1	1	4	1	1	1	3	3	4	1	1	1	0	10	0	0	0	13	non-exposed/<15	20	2	0	0	22.8	<25 yr	unmarried	Dhaka	Govt	Tertiary	<37 hours	<3 years	all	21,000-29,999	No_high_ideation	<4/No
Female	Bachelor's degree	Sylhet	Never smoking	No	1	2	1	2	1	2	1	2	1	2	7	7	7	1	7	2	1	1	3	0	0	0	10	0	13	non-exposed/<15	38	3.799999952	10	20	24	<25 yr	unmarried	Sylhet	Private	Tertiary	<37 hours	<3 years	surg	<21,000	No_high_ideation	<4/No
Female	Diploma degree	Sylhet	Never smoking	Yes	1	2	2	2	2	2	1	2	1	3	5	1	2	1	4	1	1	7	1	0	10	0	10	0	15	at high risk/15-22	26	2.599999905	0	10	24	<25 yr	unmarried	Sylhet	Private	Secondary	37-48 hours	3-5 years	surg	<21,000	No_high_ideation	<4/No
Female	Bachelor's degree	Dhaka	Never smoking	No	2	2	2	2	2	3	2	4	2	4	3	4	3	5	3	3	4	4	3	0	5	2	2	2	21	at high risk/15-22	36	3.599999905	5	11	33.2	>29 yr	married	Dhaka	Govt	Tertiary	<37 hours	>5 years	surg	21,000-29,999	No_high_ideation	<4/No
Female	Diploma degree	Dhaka	Never smoking	No	2	2	2	2	2	2	2	2	1	1	1	1	1	1	1	1	1	2	1	0	0	0	0	0	17	at high risk/15-22	11	1.100000024	10	10	29.6	25-29 yr	married	Dhaka	Govt	Tertiary	<37 hours	>5 years	med	21,000-29,999	No_high_ideation	<4/No
Female	Bachelor's degree	Sylhet	Never smoking	Yes	2	3	1	1	1	1	5	1	1	3	1	2	1	1	2	2	1	4	1	0	10	0	0	0	16	at high risk/15-22	18	1.799999952	0	0	33	>29 yr	married	Sylhet	Govt	Tertiary	37-48 hours	>5 years	surg	>29,999	No_high_ideation	<4/No
Female	Diploma degree	Dhaka	Never smoking	Yes	2	2	2	1	2	2	1	2	1	5	4	5	1	3	4	3	1	4	4	0	0	0	0	0	15	at high risk/15-22	34	3.400000095	10	10	25	25-29 yr	unmarried	Dhaka	Private	Secondary	>48 hours	3-5 years	med	21,000-29,999	No_high_ideation	<4/No
Female	Master's degree or above	Sylhet	Never smoking	Yes	2	2	2	2	2	2	2	2	2	1	1	1	1	7	7	1	1	7	1	0	0	1	0	0	18	at high risk/15-22	28	2.799999952	10	11	46	>29 yr	married	Sylhet	Govt	Tertiary	37-48 hours	>5 years	gyn	>29,999	No_high_ideation	<4/No
Female	Master's degree or above	Dhaka	Never smoking	Yes	1	1	1	1	1	1	1	1	1	3	1	1	1	1	1	3	1	1	1	0	1	1	1	1	9	non-exposed/<15	14	1.399999976	9	12	40	>29 yr	married	Dhaka	Govt	Tertiary	37-48 hours	>5 years	all	>29,999	No_high_ideation	<4/No
Female	Bachelor's degree	Dhaka	Never smoking	No	2	2	1	2	1	2	1	2	2	4	3	3	1	3	3	3	1	3	1	5	10	0	10	0	15	at high risk/15-22	25	2.5	0	15	30	>29 yr	married	Dhaka	Govt	Tertiary	<37 hours	>5 years	criti	>29,999	No_high_ideation	<4/No
Female	Bachelor's degree	Dhaka	Never smoking	No	2	2	2	2	1	3	2	4	2	6	6	6	5	6	6	6	6	5	4	0	10	4	1	1	20	at high risk/15-22	56	5.599999905	0	6	36	>29 yr	married	Dhaka	Govt	Tertiary	<37 hours	>5 years	surg	>29,999	No_high_ideation	=>4/Yes
Female	Diploma degree	Mymensingh	Never smoking	No	2	1	1	5	5	5	1	1	1	1	2	4	3	4	4	4	3	4	4	0	10	0	0	0	22	at high risk/15-22	33	3.299999952	0	0	23.2	<25 yr	unmarried	Others	Private	Tertiary	37-48 hours	<3 years	criti	<21,000	No_high_ideation	<4/No
Female	Diploma degree	Sylhet	Never smoking	No	2	2	1	1	2	2	2	1	2	5	6	4	4	4	4	1	2	4	4	0	0	0	0	0	15	at high risk/15-22	38	3.799999952	10	10	23.4	<25 yr	married	Sylhet	Private	Tertiary	<37 hours	<3 years	criti	<21,000	No_high_ideation	<4/No
Female	Bachelor's degree	Sylhet	Never smoking	No	1	1	1	1	1	1	1	1	1	7	2	3	1	1	3	3	1	5	2	2	4	0	3	1	9	non-exposed/<15	28	2.799999952	6	12	25	25-29 yr	unmarried	Sylhet	Private	Tertiary	37-48 hours	<3 years	med	<21,000	No_high_ideation	<4/No
Female	Bachelor's degree	Sylhet	Never smoking	No	1	2	2	2	2	2	5	2	1	7	6	6	6	5	6	4	6	7	4	10	0	3	10	10	19	at high risk/15-22	57	5.699999809	10	43	25	25-29 yr	married	Sylhet	Govt	Tertiary	37-48 hours	3-5 years	surg	21,000-29,999	Yes_high_ideations	=>4/Yes
Female	Master's degree or above	Sylhet	Never smoking	No	2	2	1	3	2	2	2	2	1	4	2	3	2	3	2	3	2	3	2	10	10	10	10	0	17	at high risk/15-22	26	2.599999905	0	30	45	>29 yr	married	Sylhet	Govt	Tertiary	<37 hours	>5 years	criti	>29,999	Yes_high_ideations	<4/No
Female	Diploma degree	Khulna	Never smoking	No	2	1	1	2	2	2	1	1	1	3	2	3	1	4	4	3	2	4	2	0	10	0	1	10	13	non-exposed/<15	28	2.799999952	0	11	29	25-29 yr	unmarried	Others	Govt	Primary	<37 hours	>5 years	med	21,000-29,999	No_high_ideation	<4/No
Female	Diploma degree	Chattogram	Never smoking	Yes	1	1	1	1	1	1	2	1	1	3	1	1	1	1	1	4	1	4	1	0	10	0	0	0	10	non-exposed/<15	18	1.799999952	0	0	34.7	>29 yr	married	Chattogram	Govt	Tertiary	37-48 hours	>5 years	med	21,000-29,999	No_high_ideation	<4/No
Female	Diploma degree	Chattogram	Never smoking	Yes	1	1	1	1	1	1	2	1	1	1	1	1	1	1	1	1	1	1	1	0	10	0	0	0	10	non-exposed/<15	10	1	0	0	24.8	<25 yr	unmarried	Chattogram	Private	Primary	37-48 hours	<3 years	criti	<21,000	No_high_ideation	<4/No
Female	Diploma degree	Sylhet	Never smoking	No	2	2	1	3	2	2	2	2	1	4	2	3	2	3	2	3	2	3	2	10	10	10	10	0	17	at high risk/15-22	26	2.599999905	0	30	26	25-29 yr	unmarried	Sylhet	Govt	Tertiary	<37 hours	3-5 years	criti	21,000-29,999	Yes_high_ideations	<4/No
Female	Diploma degree	Khulna	Never smoking	Yes	1	1	1	1	1	3	1	1	1	4	4	1	1	4	3	3	3	3	1	0	10	0	0	0	11	non-exposed/<15	27	2.700000048	0	0	22	<25 yr	married	Others	Private	Tertiary	<37 hours	<3 years	med	<21,000	No_high_ideation	<4/No
Female	Bachelor's degree	Dhaka	Never smoking	Yes	1	1	5	3	5	5	5	5	1	7	4	3	4	4	4	4	5	4	4	0	10	10	10	10	31	targets of bullying/>22	43	4.300000191	0	30	26	25-29 yr	unmarried	Dhaka	Private	Tertiary	37-48 hours	<3 years	med	<21,000	Yes_high_ideations	=>4/Yes
Female	Bachelor's degree	Sylhet	Never smoking	Yes	1	2	2	2	5	2	2	2	2	6	5	4	1	3	4	3	3	3	7	0	10	0	0	0	20	at high risk/15-22	39	3.900000095	0	0	24	<25 yr	unmarried	Sylhet	Private	Tertiary	<37 hours	>5 years	gyn	<21,000	No_high_ideation	<4/No
Female	Bachelor's degree	Dhaka	Never smoking	No	2	2	2	4	4	3	1	1	1	3	3	3	1	2	3	2	2	2	3	1	1	1	1	1	20	at high risk/15-22	24	2.400000095	9	13	32.4	>29 yr	married	Dhaka	Govt	Tertiary	<37 hours	>5 years	surg	>29,999	No_high_ideation	<4/No
Female	Bachelor's degree	Dhaka	Never smoking	No	2	2	2	2	1	4	1	4	2	3	4	5	3	4	4	2	4	3	4	1	6	1	2	2	20	at high risk/15-22	36	3.599999905	4	10	29.2	25-29 yr	married	Dhaka	Govt	Tertiary	<37 hours	3-5 years	med	>29,999	No_high_ideation	<4/No
Female	Bachelor's degree	Sylhet	Never smoking	No	3		1	2	1	1	1	1	1	6	3	2	4	2	3	3	5	7	1	0	9	0	0	0		targets of bullying/>22	36	3.599999905	1	1	25	25-29 yr	married	Sylhet	Private	Tertiary	37-48 hours	<3 years	med	<21,000	No_high_ideation	<4/No
Female	Bachelor's degree	Dhaka	Never smoking	Yes	2	2	2	2	3	3	2	2	2	2	2	2	1	1	2	1	1	1	5	0	9	0	1	2	20	at high risk/15-22	18	1.799999952	1	4	26.9	25-29 yr	unmarried	Dhaka	Govt	Tertiary	<37 hours	3-5 years	surg	21,000-29,999	No_high_ideation	<4/No
Female	Diploma degree	Sylhet	Never smoking	No	3	3	1	4	1	1				1	1	1	1	1	2	1	1	3	2	0	0	0	0	0		targets of bullying/>22	14	1.399999976	10	10	29	25-29 yr	married	Sylhet	Govt	Tertiary	37-48 hours	>5 years	criti	>29,999	No_high_ideation	<4/No
Female	Diploma degree	Chattogram	Never smoking	No	4	1	3	4	4	3	5	2	1	7	1	1	1	2	4	3	4	3	1	0	10	0	0	0	27	targets of bullying/>22	27	2.700000048	0	0	23.6	<25 yr	unmarried	Chattogram	Private	Secondary	37-48 hours	<3 years	med	<21,000	No_high_ideation	<4/No
Female	Bachelor's degree	Dhaka	Past smoker	No	2	1	2	2	2	4	2	3	2	2	2	3	2	2	2	2	2	2	2	0	1	1	1	1	20	at high risk/15-22	21	2.099999905	9	12	40.7	>29 yr	married	Dhaka	Govt	Tertiary	<37 hours	>5 years	med	>29,999	No_high_ideation	<4/No
Female	Diploma degree	Chattogram	Never smoking	Yes	5	5	1	5	2	2	5	2	2	4	7	7	5	7	7	5	5	5	3	10	10	4	10	10	29	targets of bullying/>22	55	5.5	0	34	38	>29 yr	married	Chattogram	Govt	Tertiary	<37 hours	>5 years	med	21,000-29,999	Yes_high_ideations	=>4/Yes
Female	Diploma degree	Chattogram	Never smoking	Yes	2	2	1	1	2	2	1	1	1	4	3	1	1	5	1	6	5	4	1	0	0	0	0	0	13	non-exposed/<15	31	3.099999905	10	10	25.6	25-29 yr	unmarried	Chattogram	Govt	Secondary	<37 hours	3-5 years	all	21,000-29,999	No_high_ideation	<4/No
Female	Diploma degree	Dhaka	Never smoking	No	1	1	1	1	2	2	5	2	5	1	4	4	3	4	4	3	1	1	1	0	8	0	0	0	20	at high risk/15-22	26	2.599999905	2	2	22.4	<25 yr	married	Dhaka	Private	Secondary	>48 hours	<3 years	med	<21,000	No_high_ideation	<4/No
Female	Bachelor's degree	Sylhet	Never smoking	No	2	2	3	2	2	2	2	2	2	5	2	4	1	2	3	3	3	4	3	10	10	10	8	10	19	at high risk/15-22	30	3	0	38	30	>29 yr	married	Sylhet	Govt	Tertiary	<37 hours	3-5 years	criti	>29,999	Yes_high_ideations	<4/No
Female	Master's degree or above	Dhaka	Never smoking	Yes	2	2	2	2	2	2	2	2	1	3	3	3	3	3	1	3	1	3	1	0	10	0	0	0	17	at high risk/15-22	24	2.400000095	0	0	29	25-29 yr	married	Dhaka	Govt	Tertiary	<37 hours	3-5 years	all	>29,999	No_high_ideation	<4/No
Female	Master's degree or above	Dhaka	Never smoking	No	1	1	1	1	1	2	1	2	1	5	4	4	1	4	1	3	1	7	1	0	10	0	0	0	11	non-exposed/<15	31	3.099999905	0	0	27.2	25-29 yr	unmarried	Dhaka	Govt	Tertiary	37-48 hours	3-5 years	criti	21,000-29,999	No_high_ideation	<4/No
Female	Diploma degree	Sylhet	Never smoking	Yes	2	2	2	2	1	4	4	4	4	3	3	3	1	4	4	3	1	3	4	1	1	0	1	1	25	targets of bullying/>22	29	2.900000095	9	12	25	25-29 yr	married	Sylhet	Private	Primary	37-48 hours	3-5 years	gyn	<21,000	No_high_ideation	<4/No
Female	Diploma degree	Chattogram	Never smoking	No	2	2	2	2	1	1	1	1	1	7	5	5	4	4	4	4	2	3	4	0	10	0	0	0	13	non-exposed/<15	42	4.199999809	0	0	24	<25 yr	married	Chattogram	Private	Primary	37-48 hours	<3 years	all	>29,999	No_high_ideation	=>4/Yes
Female	Bachelor's degree	Dhaka	Never smoking	No	2	2	1	2	1	3	2	4	2	4	4	5	5	5	4	3	3	4	3	0	9	0	1	1	19	at high risk/15-22	40	4	1	3	35.2	>29 yr	married	Dhaka	Govt	Tertiary	<37 hours	>5 years	gyn	>29,999	No_high_ideation	=>4/Yes
Female	Bachelor's degree	Sylhet	Never smoking	No	2	2	2	2	2	2	2	2	2	7	4	6	2	3	5	4	4	6	7	10	10	10	10	0	18	at high risk/15-22	48	4.800000191	0	30	30	>29 yr	married	Sylhet	Govt	Tertiary	<37 hours	>5 years	all	>29,999	Yes_high_ideations	=>4/Yes
Female	Bachelor's degree	Dhaka	Never smoking	Yes	2	5	2	5	5	2	2	5	2	4	7	7	4	5	7	3	4	7	5	10	5	10	10	10	30	targets of bullying/>22	53	5.300000191	5	45	30.8	>29 yr	unmarried	Dhaka	Govt	Tertiary	37-48 hours	3-5 years	gyn	21,000-29,999	Yes_high_ideations	=>4/Yes
Female	Bachelor's degree	Sylhet	Never smoking	Yes	2	2	2	2	5	2	2	2	1	7	7	7	2	3	3	5	7	7	3	0	10	0	0	0	20	at high risk/15-22	51	5.099999905	0	0	25.2	25-29 yr	married	Sylhet	Private	Tertiary	<37 hours	3-5 years	criti	<21,000	No_high_ideation	=>4/Yes
Female	Bachelor's degree	Sylhet	Never smoking	No	1	1	2	1	2	2	1	1	2	4	4	5	3	5	3	2	3	1	2	0	0	0	0	0	13	non-exposed/<15	32	3.200000048	10	10	23.2	<25 yr	unmarried	Sylhet	Private	Tertiary	<37 hours	3-5 years	criti	<21,000	No_high_ideation	<4/No
Female	Master's degree or above	Chattogram	Never smoking	No	1	1	2	1	1	1	1	2	1	4	2	4	2	4	2	2	1	3	3	0	10	0	0	0	11	non-exposed/<15	27	2.700000048	0	0	27	25-29 yr	married	Chattogram	Govt	Secondary	<37 hours	>5 years	criti	21,000-29,999	No_high_ideation	<4/No
Female	Master's degree or above	Sylhet	Never smoking	No	2	3	1	5	3	3	3	1	2	2	3	1	7	1	2	1	1	7	2	0	9	0	2	0	23	targets of bullying/>22	27	2.700000048	1	3	28	25-29 yr	unmarried	Sylhet	Govt	Tertiary	<37 hours	<3 years	med	21,000-29,999	No_high_ideation	<4/No
Female	Bachelor's degree	Dhaka	Never smoking	Yes	2	1	1	2	2	2	1	2	2	4	4	5	3	2	4	4	3	1	4	1	10	0	1	1	15	at high risk/15-22	34	3.400000095	0	3	35.3	>29 yr	unmarried	Dhaka	Govt	Primary	>48 hours	>5 years	gyn	<21,000	No_high_ideation	<4/No
Female	Bachelor's degree	Dhaka	Never smoking	No	2	3	3	3	3	4	2	4	3	4	4	4	4	4	4	4	4	4	3	1	1	1	1	1	27	targets of bullying/>22	39	3.900000095	9	13	34.4	>29 yr	married	Dhaka	Govt	Tertiary	<37 hours	>5 years	med	>29,999	No_high_ideation	<4/No
Female	Diploma degree	Dhaka	Never smoking	No	2	2	5	2	4	2	5	3	2	6	5	6	1	5	6	5	5	7	4	1	10	0	1	0	27	targets of bullying/>22	50	5	0	2	25.3	25-29 yr	unmarried	Dhaka	Private	Secondary	37-48 hours	<3 years	all	<21,000	No_high_ideation	=>4/Yes
Female	Diploma degree	Chattogram	Never smoking	Yes	1	1	1	1	1	1	1	1	1	3	1	1	1	2	1	1	1	1	1	1	10	0	0	0	9	non-exposed/<15	13	1.299999952	0	1	25	25-29 yr	unmarried	Chattogram	Private	Primary	<37 hours	3-5 years	all	>29,999	No_high_ideation	<4/No
Female	Diploma degree	Sylhet	Never smoking	No	5	5	5	5	5	1	5	5	5	7	7	7	7	7	1	1	1	1	1	0	0	0	0	0	41	targets of bullying/>22	40	4	10	10	30	>29 yr	married	Sylhet	Govt	Tertiary	37-48 hours	3-5 years	criti	>29,999	No_high_ideation	=>4/Yes
Female	Bachelor's degree	Chattogram	Never smoking	Yes	2	2	2	2	2	5	2	2	2	4	5	5	3	5	4	3	4	3	6	0	10	0	0	0	21	at high risk/15-22	42	4.199999809	0	0	26	25-29 yr	unmarried	Chattogram	Govt	Primary	>48 hours	3-5 years	gyn	>29,999	No_high_ideation	=>4/Yes
Female	Diploma degree	Chattogram	Never smoking	No	1	2	5	2	2	2	2	2	2	6	5	5	5	5	5	5	5	4	4	9	7	10	9	9	20	at high risk/15-22	49	4.900000095	3	40	25	25-29 yr	married	Chattogram	Govt	Secondary	<37 hours	3-5 years	med	21,000-29,999	Yes_high_ideations	=>4/Yes
Female	Diploma degree	Dhaka	Never smoking	No	3	1	2	1	1	1	1	1	2	5	4	3	1	1	3	4	1	6	1	2	9	0	8	0	13	non-exposed/<15	29	2.900000095	1	11	26.3	25-29 yr	married	Dhaka	Govt	Tertiary	<37 hours	3-5 years	surg	21,000-29,999	No_high_ideation	<4/No
Female	Diploma degree	Dhaka	Never smoking	No	2	5	5	5	5	5	5	5	5	7	7	7	7	7	7	4	7	7	1	10	10	10	10	10	42	targets of bullying/>22	61	6.099999905	0	40	23	<25 yr	unmarried	Dhaka	Private	Tertiary	<37 hours	<3 years	med	21,000-29,999	Yes_high_ideations	=>4/Yes
Female	Bachelor's degree	Dhaka	Never smoking	Yes	2	1	2	1	1	2	1	1	1	5	4	5	1	5	4	4	5	4	4	0	10	0	0	0	12	non-exposed/<15	41	4.099999905	0	0	24	<25 yr	unmarried	Dhaka	Private	Primary	<37 hours	<3 years	surg	<21,000	No_high_ideation	=>4/Yes
Female	Master's degree or above	Sylhet	Never smoking	No	1	1	2	1	2	5	2	1	1	5	6	7	1	7	7	4	5	7	7	0	0	1	2	0	16	at high risk/15-22	56	5.599999905	10	13	26.5	25-29 yr	unmarried	Sylhet	Private	Tertiary	<37 hours	<3 years	med	<21,000	No_high_ideation	=>4/Yes
Female	Diploma degree	Dhaka	Never smoking	No	3	4	2	3	3	5	3	4	2	5	6	5	5	6	6	2	5	6	4	6	6	6	6	5	29	targets of bullying/>22	50	5	4	27	32	>29 yr	married	Dhaka	Govt	Tertiary	<37 hours	>5 years	surg	>29,999	Yes_high_ideations	=>4/Yes
Female	Diploma degree	Dhaka	Never smoking	Yes	1	1	1	1	1	3	2	2	1	5	4	4	5	5	5	3	5	5	1	3	6	5	7	6	13	non-exposed/<15	42	4.199999809	4	25	23.2	<25 yr	unmarried	Dhaka	Private	Tertiary	<37 hours	<3 years	all	<21,000	Yes_high_ideations	=>4/Yes
Female	Bachelor's degree	Dhaka	Never smoking	Yes	1	1	1	1	1	2	2	1	1	1	1	1	1	1	2	1	2	4	4	0	10	0	0	0	11	non-exposed/<15	18	1.799999952	0	0	24.4	<25 yr	married	Dhaka	Private	Tertiary	<37 hours	<3 years	criti	<21,000	No_high_ideation	<4/No
Female	Diploma degree	Rangpur	Never smoking	No	1	1	1	1	1	1	2	1	1	4	3	4	1	2	4	3	1	4	1	0	10	0	0	0	10	non-exposed/<15	27	2.700000048	0	0	25.3	25-29 yr	unmarried	Others	Govt	Secondary	<37 hours	>5 years	criti	21,000-29,999	No_high_ideation	<4/No
Female	Bachelor's degree	Rajshahi	Never smoking	Yes	2	2	3	2	3	1	2	2	2	2	2	1	1	3	2	1	2	2	1	0	0	0	1	0	19	at high risk/15-22	17	1.700000048	10	11	35.2	>29 yr	married	Others	Govt	Secondary	<37 hours	>5 years	med	>29,999	No_high_ideation	<4/No
Female	Diploma degree	Khulna	Never smoking	Yes	1	1	2	1	2	1	2	2	1	4	5	5	1	3	4	1	1	4	1	0	10	0	0	0	13	non-exposed/<15	29	2.900000095	0	0	24.3	<25 yr	unmarried	Others	Govt	Secondary	37-48 hours	<3 years	all	<21,000	No_high_ideation	<4/No
Female	Master's degree or above	Sylhet	Never smoking	No	2	3	1	5	2	3	3	1	2	1	3	1	7	1	2	1	1	7	2	0	9	0	2	0	22	at high risk/15-22	26	2.599999905	1	3	27	25-29 yr	unmarried	Sylhet	Govt	Tertiary	<37 hours	3-5 years	med	21,000-29,999	No_high_ideation	<4/No
Female	Diploma degree	Dhaka	Never smoking	No	2	2	2	2	2	2	2	2	2	2	2	2	1	2	3	2	1	1	2	1	1	1	1	1	18	at high risk/15-22	18	1.799999952	9	13	24.7	<25 yr	unmarried	Dhaka	Govt	Tertiary	<37 hours	3-5 years	gyn	21,000-29,999	No_high_ideation	<4/No
Female	Diploma degree	Dhaka	Never smoking	Yes	2	2	2	1	1	2	2	1	2	7	4	1	1	2	4	4	2	4	3	0	10	0	0	0	15	at high risk/15-22	32	3.200000048	0	0	25.3	25-29 yr	married	Dhaka	Govt	Tertiary	<37 hours	3-5 years	all	21,000-29,999	No_high_ideation	<4/No
Female	Master's degree or above	Rangpur	Never smoking	No	5	5	1	2	5	2	2	5	1	5	7	6	7	7	5	1	4	5	6	0	10	0	0	0	28	targets of bullying/>22	53	5.300000191	0	0	27.5	25-29 yr	unmarried	Others	Govt	Primary	37-48 hours	3-5 years	all	21,000-29,999	No_high_ideation	=>4/Yes
Female	Master's degree or above	Rangpur	Never smoking	No	2	2	2	1	1	2	2	2	2	4	4	4	3	4	4	4	4	6	1	0	10	0	0	0	16	at high risk/15-22	38	3.799999952	0	0	28	25-29 yr	married	Others	Govt	Primary	<37 hours	3-5 years	med	>29,999	No_high_ideation	<4/No
Female	Diploma degree	Chattogram	Never smoking	No	1	1	2	2	1	2	1	2	1	4	3	4	1	4	3	4	4	3	1	0	0	0	0	0	13	non-exposed/<15	31	3.099999905	10	10	28	25-29 yr	unmarried	Chattogram	Govt	Secondary	<37 hours	3-5 years	all	>29,999	No_high_ideation	<4/No
Female	Bachelor's degree	Dhaka	Never smoking	No	2	2	1	2	2	2	2	3	2	2	2	2	1	2	2	2	1	1	2	1	1	1	1	1	18	at high risk/15-22	17	1.700000048	9	13	38.2	>29 yr	married	Dhaka	Govt	Tertiary	<37 hours	>5 years	criti	>29,999	No_high_ideation	<4/No
Female	Diploma degree	Rangpur	Never smoking	Yes	2	2	2	2	3	2	2	2	1	3	3	2	3	4	2	4	3	3	3	0	10	0	0	0	18	at high risk/15-22	30	3	0	0	22.8	<25 yr	unmarried	Others	Private	Primary	>48 hours	<3 years	gyn	<21,000	No_high_ideation	<4/No
Female	Diploma degree	Khulna	Never smoking	Yes	3	2	3	3	2	2	1	2	1	3	2	3	3	2	3	2	1	5	3	0	10	0	5	2	19	at high risk/15-22	27	2.700000048	0	7	29.4	25-29 yr	unmarried	Others	Govt	Tertiary	>48 hours	3-5 years	criti	21,000-29,999	No_high_ideation	<4/No
Female	Master's degree or above	Sylhet	Never smoking	Yes	2	2	2	2	2	2	2	2	2	1	1	1	1	7	7	1	1	7	1	0	0	0	0	0	18	at high risk/15-22	28	2.799999952	10	10	40	>29 yr	married	Sylhet	Govt	Tertiary	37-48 hours	>5 years	criti	>29,999	No_high_ideation	<4/No
Female	Diploma degree	Chattogram	Never smoking	No	2	2	5	5	2	5	5	5	2	7	4	7	1	4	4	2	1	7	1	0	10	0	0	0	33	targets of bullying/>22	38	3.799999952	0	0	25	25-29 yr	unmarried	Chattogram	Private	Secondary	37-48 hours	3-5 years	criti	21,000-29,999	No_high_ideation	<4/No
Female	Bachelor's degree	Sylhet	Never smoking	Yes	1	1	1	1	2	1	1	1	1	3	3	2	1	1	3	3	1	4	1	0	10	0	10	0	10	non-exposed/<15	22	2.200000048	0	10	30	>29 yr	married	Sylhet	Private	Tertiary	37-48 hours	3-5 years	surg	21,000-29,999	No_high_ideation	<4/No
Female	Bachelor's degree	Dhaka	Never smoking	No	2	2	4	4	4	4	4	5	4	5	4	5	4	5	5	5	5	5	4	1	7	2	2	2	33	targets of bullying/>22	47	4.699999809	3	10	32.4	>29 yr	married	Dhaka	Govt	Tertiary	<37 hours	>5 years	criti	>29,999	No_high_ideation	=>4/Yes
Female	Diploma degree	Dhaka	Never smoking	No	2	1	1	1	1	1	1	1	1	2	2	1	1	1	2	1	1	2	1	0	0	0	0	0	10	non-exposed/<15	14	1.399999976	10	10	33.7	>29 yr	married	Dhaka	Govt	Tertiary	<37 hours	>5 years	gyn	21,000-29,999	No_high_ideation	<4/No
Female	Diploma degree	Dhaka	Never smoking	Yes	1	1	1	1	1	1	1	1	1	1	1	1	1	1	1	1	1	1	1	0	10	0	0	0	9	non-exposed/<15	10	1	0	0	32.9	>29 yr	married	Dhaka	Govt	Secondary	37-48 hours	3-5 years	med	>29,999	No_high_ideation	<4/No
Female	Diploma degree	Dhaka	Never smoking	Yes	1	1	1	1	1	1	1	1	1	1	1	2	1	1	2	1	1	2	1	0	10	0	0	0	9	non-exposed/<15	13	1.299999952	0	0	23.5	<25 yr	unmarried	Dhaka	Private	Secondary	<37 hours	<3 years	gyn	<21,000	No_high_ideation	<4/No
Female	Master's degree or above	Khulna	Never smoking	No	1	2	2	1	1	1	2	2	1	2	1	1	1	1	1	2	1	1	1	0	10	0	0	0	13	non-exposed/<15	12	1.200000048	0	0	30	>29 yr	unmarried	Others	Govt	Primary	37-48 hours	<3 years	criti	21,000-29,999	No_high_ideation	<4/No
Female	Bachelor's degree	Dhaka	Never smoking	No	1	1	1	1	1	1	2	1	1	3	4	1	6	1	1	1	1	1	1	0	10	0	0	0	10	non-exposed/<15	20	2	0	0	27	25-29 yr	married	Dhaka	Govt	Tertiary	<37 hours	3-5 years	surg	>29,999	No_high_ideation	<4/No
Female	Diploma degree	Dhaka	Never smoking	No	2	2	2	1	5	2	2	2	2	7	7	5	2	4	4	3	5	4	6	1	10	0	0	2	20	at high risk/15-22	47	4.699999809	0	3	25.3	25-29 yr	unmarried	Dhaka	Private	Tertiary	37-48 hours	<3 years	all	<21,000	No_high_ideation	=>4/Yes
Female	Bachelor's degree	Dhaka	Never smoking	No	2	2	1	4	2	3	2	2	2	6	4	5	3	7	7	6	4	5	4	0	10	0	2	0	20	at high risk/15-22	51	5.099999905	0	2	28	25-29 yr	married	Dhaka	Govt	Tertiary	<37 hours	3-5 years	med	21,000-29,999	No_high_ideation	=>4/Yes
Female	Master's degree or above	Rangpur	Never smoking	No	2	1	2	1	2	2	3	2	2	6	4	4	3	4	4	4	3	4	4	0	10	0	0	0	17	at high risk/15-22	40	4	0	0	28.3	25-29 yr	married	Others	Govt	Secondary	<37 hours	3-5 years	med	21,000-29,999	No_high_ideation	=>4/Yes
Female	Bachelor's degree	Sylhet	Never smoking	Yes	1	1	1	1	1	1	1	1	1	1	1	1	1	1	1	2	1	1	1	0	0	0	0	0	9	non-exposed/<15	11	1.100000024	10	10	24.5	<25 yr	married	Sylhet	Private	Tertiary	<37 hours	3-5 years	med	<21,000	No_high_ideation	<4/No
Female	Bachelor's degree	Dhaka	Never smoking	Yes	2	2	2	1	2	2	2	3	1	5	4	4	2	5	5	4	4	3	4	3	10	0	2	1	17	at high risk/15-22	40	4	0	6	28.6	25-29 yr	married	Dhaka	Govt	Tertiary	37-48 hours	>5 years	criti	21,000-29,999	No_high_ideation	=>4/Yes
Female	Bachelor's degree	Dhaka	Never smoking	No	4	3	5	5	5	5	5	5	5	3	7	7	3	7	7	3	7	5	5	0	10	0	0	0	42	targets of bullying/>22	54	5.400000095	0	0	33	>29 yr	married	Dhaka	Govt	Tertiary	<37 hours	>5 years	all	21,000-29,999	No_high_ideation	=>4/Yes
Female	Master's degree or above	Dhaka	Never smoking	No	2	2	2	5	4	4	4	2	5	5	7	7	4	4	5	4	6	5	4	0	10	0	0	0	30	targets of bullying/>22	51	5.099999905	0	0	25.4	25-29 yr	married	Dhaka	Govt	Tertiary	37-48 hours	<3 years	all	21,000-29,999	No_high_ideation	=>4/Yes
Female	Bachelor's degree	Dhaka	Never smoking	No	2	1	2	1	2	2	2	1	1	3	4	5	1	4	4	1	1	1	1	0	10	0	0	0	14	non-exposed/<15	25	2.5	0	0	35	>29 yr	unmarried	Dhaka	Govt	Tertiary	<37 hours	>5 years	criti	>29,999	No_high_ideation	<4/No
Female	Diploma degree	Dhaka	Never smoking	No	3	4	4	4	4	4	2	4	3	5	5	5	5	3	6	6	5	6	4	8	8	7	4	6	32	targets of bullying/>22	50	5	2	27	30.3	>29 yr	unmarried	Dhaka	Govt	Tertiary	<37 hours	>5 years	med	21,000-29,999	Yes_high_ideations	=>4/Yes
Female	Diploma degree	Dhaka	Never smoking	Yes	1	1	1	1	1	5	1	2	1	7	1	7	1	1	2	1	1	7	1	0	0	0	0	0	14	non-exposed/<15	29	2.900000095	10	10	23	<25 yr	unmarried	Dhaka	Private	Tertiary	>48 hours	<3 years	med	21,000-29,999	No_high_ideation	<4/No
Female	Bachelor's degree	Dhaka	Never smoking	No	2	2	2	1	5	5	4	2	3	5	7	7	5	7	6	4	4	6	7	9	5	0	10	8	26	targets of bullying/>22	58	5.800000191	5	32	24	<25 yr	unmarried	Dhaka	Govt	Tertiary	37-48 hours	<3 years	med	21,000-29,999	Yes_high_ideations	=>4/Yes
Female	Bachelor's degree	Mymensingh	Never smoking	No	1	2	2	2	1	2	1	2	2	4	3	3	1	1	1	4	2	5	2	3	2	2	2	0	15	at high risk/15-22	26	2.599999905	8	15	29.5	25-29 yr	married	Others	Govt	Secondary	<37 hours	3-5 years	med	21,000-29,999	No_high_ideation	<4/No
Female	Master's degree or above	Dhaka	Never smoking	No	2	2	2	2	2	2	2	2	2	2	5	5	5	7	7	5	5	5	5	2	2	0	1	2	18	at high risk/15-22	51	5.099999905	8	13	26.7	25-29 yr	married	Dhaka	Govt	Tertiary	<37 hours	3-5 years	gyn	21,000-29,999	No_high_ideation	=>4/Yes
Female	Bachelor's degree	Dhaka	Never smoking	No	1	1	2	2	2	2	1	1	1	5	4	3	1	3	4	5	1	4	1	0	10	0	0	0	13	non-exposed/<15	31	3.099999905	0	0	25.7	25-29 yr	unmarried	Dhaka	Govt	Tertiary	<37 hours	<3 years	med	21,000-29,999	No_high_ideation	<4/No
Female	Master's degree or above	Dhaka	Never smoking	Yes	1	4	1	4	2	1	2	3	2	1	1	2	1	1	1	4	1	2	2	0	10	0	0	0	20	at high risk/15-22	16	1.600000024	0	0	31	>29 yr	married	Dhaka	Govt	Tertiary	37-48 hours	>5 years	criti	>29,999	No_high_ideation	<4/No
Female	Bachelor's degree	Rajshahi	Never smoking	No	1	1	1	1	1	1	2	1	1	3	3	3	1	3	1	3	1	4	3	0	10	0	0	0	10	non-exposed/<15	25	2.5	0	0	22.4	<25 yr	unmarried	Others	Govt	Tertiary	<37 hours	<3 years	med	<21,000	No_high_ideation	<4/No
Female	Bachelor's degree	Dhaka	Never smoking	No	2	2	1	1	2	4	5	3	3	5	5	5	5	5	5	5	5	5	3	2	8	2	2	1	23	targets of bullying/>22	48	4.800000191	2	9	32	>29 yr	married	Dhaka	Govt	Tertiary	37-48 hours	>5 years	surg	>29,999	No_high_ideation	=>4/Yes
Female	Bachelor's degree	Sylhet	Never smoking	Yes	1	1	1	1	1	2	1	2	1	7	1	2	1	1	1	6	1	6	3	0	10	0	0	0	11	non-exposed/<15	29	2.900000095	0	0	23	<25 yr	unmarried	Sylhet	Private	Tertiary	<37 hours	<3 years	med	<21,000	No_high_ideation	<4/No
Female	Bachelor's degree	Khulna	Never smoking	No	2	2	2	2	3	2	3	2	2	5	4	5	4	4	5	4	3	6	4	3	10	4	6	5	20	at high risk/15-22	44	4.400000095	0	18	29	25-29 yr	married	Others	Govt	Primary	<37 hours	3-5 years	med	21,000-29,999	No_high_ideation	=>4/Yes
Female	Diploma degree	Chattogram	Never smoking	Yes	1	1	1	1	1	1	1	1	1	4	3	4	1	3	4	3	1	7	1	0	0	0	0	0	9	non-exposed/<15	31	3.099999905	10	10	24.7	<25 yr	unmarried	Chattogram	Private	Tertiary	37-48 hours	<3 years	criti	>29,999	No_high_ideation	<4/No
Female	Bachelor's degree	Dhaka	Never smoking	No	4	2	2	2	2	4	2	4	3	5	4	4	4	5	4	4	3	5	3	0	10	0	0	0	25	targets of bullying/>22	41	4.099999905	0	0	24	<25 yr	married	Dhaka	Govt	Tertiary	37-48 hours	<3 years	med	21,000-29,999	No_high_ideation	=>4/Yes
Female	Diploma degree	Dhaka	Never smoking	Yes	1	1	1	1	2	2	2	2	2	5	4	4	4	4	4	5	1	4	1	0	10	0	0	0	14	non-exposed/<15	36	3.599999905	0	0	26.8	25-29 yr	married	Dhaka	Govt	Tertiary	<37 hours	<3 years	surg	21,000-29,999	No_high_ideation	<4/No
Female	Master's degree or above	Dhaka	Never smoking	No	5	5	5	2	2	2	2	2	2	5	4	4	2	4	5	4	4	4	4	1	2	0	1	1	27	targets of bullying/>22	40	4	8	11	25.3	25-29 yr	unmarried	Dhaka	Govt	Tertiary	<37 hours	<3 years	med	21,000-29,999	No_high_ideation	=>4/Yes
Female	Bachelor's degree	Dhaka	Never smoking	Yes	1	1	2	1	1	1	2	1	1	5	4	3	1	4	4	4	2	4	3	0	10	0	0	0	11	non-exposed/<15	34	3.400000095	0	0	24.8	<25 yr	unmarried	Dhaka	Private	Tertiary	37-48 hours	<3 years	med	<21,000	No_high_ideation	<4/No
Female	Master's degree or above	Chattogram	Never smoking	No	2	2	3	2	2	2	2	2	4	4	4	5	3	4	4	3	3	6	5	0	9	0	0	0	21	at high risk/15-22	41	4.099999905	1	1	29	25-29 yr	married	Chattogram	Govt	Primary	<37 hours	3-5 years	gyn	21,000-29,999	No_high_ideation	=>4/Yes
Female	Diploma degree	Dhaka	Never smoking	No	2	2	2	2	2	3	2	3	3	3	3	4	4	4	5	3	4	2	4	0	10	0	4	1	21	at high risk/15-22	36	3.599999905	0	5	26	25-29 yr	married	Dhaka	Govt	Tertiary	>48 hours	3-5 years	criti	21,000-29,999	No_high_ideation	<4/No
Female	Bachelor's degree	Dhaka	Never smoking	No	2	2	2	2	5	2	3	3	5	4	5	5	5	6	6	5	6	3	5	0	10	0	0	0	26	targets of bullying/>22	50	5	0	0	28	25-29 yr	married	Dhaka	Govt	Secondary	<37 hours	3-5 years	criti	21,000-29,999	No_high_ideation	=>4/Yes
Female	Master's degree or above	Sylhet	Never smoking	Yes	1	1	1	1	1	1	1	1	1	7	7	3	1	1	1	7	1	1	1	0	10	0	0	0	9	non-exposed/<15	30	3	0	0	41	>29 yr	married	Sylhet	Govt	Tertiary	<37 hours	>5 years	med	>29,999	No_high_ideation	<4/No
Female	Master's degree or above	Dhaka	Never smoking	No	1	1	2	2	1	2	1	2	2	2	4	3	1	2	3	4	4	3	4	0	10	0	0	0	14	non-exposed/<15	30	3	0	0	28	25-29 yr	unmarried	Dhaka	Govt	Tertiary	37-48 hours	3-5 years	med	<21,000	No_high_ideation	<4/No
Female	Diploma degree	Sylhet	Never smoking	Yes	2	3	1	1	1	1	5	1	1	3	1	2	1	1	2	2	1	3	1	0	10	0	0	0	16	at high risk/15-22	17	1.700000048	0	0	29	25-29 yr	unmarried	Sylhet	Govt	Tertiary	37-48 hours	>5 years	med	>29,999	No_high_ideation	<4/No
Female	Diploma degree	Sylhet	Never smoking	No	2	2	2	2	2	2	2	2	2	7	2	4	1	3	4	3	2	3	3	10	10	10	10	0	18	at high risk/15-22	32	3.200000048	0	30	35	>29 yr	married	Sylhet	Govt	Tertiary	<37 hours	>5 years	surg	>29,999	Yes_high_ideations	<4/No
Female	Diploma degree	Rajshahi	Never smoking	Yes	1	1	1	1	1	1	1	1	1	4	3	4	1	3	3	4	3	4	1	0	10	0	0	0	9	non-exposed/<15	30	3	0	0	22.4	<25 yr	unmarried	Others	Private	Secondary	37-48 hours	<3 years	all	<21,000	No_high_ideation	<4/No
Female	Diploma degree	Dhaka	Never smoking	Yes	1	1	1	1	3	1	1	1	1	4	3	4	1	4	4	3	3	5	1	0	0	0	0	0	11	non-exposed/<15	32	3.200000048	10	10	24.7	<25 yr	unmarried	Dhaka	Private	Tertiary	37-48 hours	>5 years	criti	>29,999	No_high_ideation	<4/No
Female	Bachelor's degree	Dhaka	Never smoking	Yes	2	2	2	2	2	2	2	2	2	4	4	4	1	1	4	1	1	5	4	3	7	5	6	4	18	at high risk/15-22	29	2.900000095	3	21	26	25-29 yr	unmarried	Dhaka	Private	Tertiary	37-48 hours	3-5 years	criti	21,000-29,999	Yes_high_ideations	<4/No
Female	Bachelor's degree	Chattogram	Never smoking	No	2	1	1	1	1	1	1	2	2	4	5	4	1	5	3	2	1	2	4	0	2	0	0	0	12	non-exposed/<15	31	3.099999905	8	8	31	>29 yr	unmarried	Chattogram	Govt	Tertiary	>48 hours	>5 years	all	>29,999	No_high_ideation	<4/No
Female	Diploma degree	Dhaka	Never smoking	No	2	2	1	3	1	3	1	3	2	2	2	3	3	3	3	3	3	5	5	0	0	2	2	2	18	at high risk/15-22	32	3.200000048	10	16	26	25-29 yr	unmarried	Dhaka	Govt	Tertiary	37-48 hours	3-5 years	criti	21,000-29,999	No_high_ideation	<4/No
Female	Bachelor's degree	Chattogram	Never smoking	Yes	2	2	1	2	2	2	1	2	2	2	3	1	1	1	3	3	1	4	1	0	10	0	0	0	16	at high risk/15-22	20	2	0	0	25	25-29 yr	unmarried	Chattogram	Private	Primary	37-48 hours	3-5 years	all	>29,999	No_high_ideation	<4/No
Female	Bachelor's degree	Mymensingh	Never smoking	No	4	2	1	2	2	2	2	2	2	4	5	4	1	3	4	3	3	3	1	10	10	8	3	1	19	at high risk/15-22	31	3.099999905	0	22	24	<25 yr	unmarried	Others	Private	Secondary	>48 hours	<3 years	all	<21,000	Yes_high_ideations	<4/No
Female	Bachelor's degree	Chattogram	Never smoking	Yes	1	1	1	1	1	1	1	1	1	1	1	1	1	1	1	1	1	1	1	0	10	0	0	0	9	non-exposed/<15	10	1	0	0	27	25-29 yr	unmarried	Chattogram	Govt	Tertiary	37-48 hours	3-5 years	med	21,000-29,999	No_high_ideation	<4/No
Female	Master's degree or above	Sylhet	Never smoking	Yes	2	1	2	3	2	2	1	1	2	6	7	7	6	1	3	2	6	4	2	10	10	0	0	0	16	at high risk/15-22	44	4.400000095	0	10	54	>29 yr	married	Sylhet	Govt	Tertiary	<37 hours	>5 years	criti	>29,999	No_high_ideation	=>4/Yes
Female	Diploma degree	Dhaka	Never smoking	No	2	2	2	2	2	2	2	2	1	4	4	2	1	3	3	4	2	5	2	0	0	0	0	0	17	at high risk/15-22	30	3	10	10	26.8	25-29 yr	married	Dhaka	Govt	Tertiary	<37 hours	>5 years	criti	21,000-29,999	No_high_ideation	<4/No
Female	Diploma degree	Chattogram	Never smoking	No	2	2	2	2	2	2	2	2	2	4	4	4	3	4	4	3	3	4	3	0	10	0	0	0	18	at high risk/15-22	36	3.599999905	0	0	30	>29 yr	unmarried	Chattogram	Govt	Tertiary	37-48 hours	>5 years	criti	21,000-29,999	No_high_ideation	<4/No
Female	Diploma degree	Dhaka	Never smoking	Yes	1	1	1	1	1	2	1	1	2	4	3	1	3	1	1	5	2	4	1	1	10	1	0	0	11	non-exposed/<15	25	2.5	0	2	23.5	<25 yr	unmarried	Dhaka	Private	Secondary	37-48 hours	<3 years	med	<21,000	No_high_ideation	<4/No
Female	Bachelor's degree	Dhaka	Never smoking	No	2	5	5	5	2	2	2	5	5	4	7	4	4	4	7	3	7	3	4	10	10	10	10	7	33	targets of bullying/>22	47	4.699999809	0	37	30	>29 yr	unmarried	Dhaka	Govt	Tertiary	>48 hours	3-5 years	gyn	21,000-29,999	Yes_high_ideations	=>4/Yes
Female	Bachelor's degree	Chattogram	Never smoking	No	1	1	2	1	5	1	2	2	1	4	3	5	5	4	4	3	1	2	2	0	10	0	0	0	16	at high risk/15-22	33	3.299999952	0	0	30.5	>29 yr	married	Chattogram	Govt	Primary	37-48 hours	<3 years	med	21,000-29,999	No_high_ideation	<4/No
Female	Diploma degree	Dhaka	Never smoking	Yes	2	1	1	2	2	2	2	2	2	3	4	4	4	4	5	4	4	5	3	3	10	0	0	5	16	at high risk/15-22	40	4	0	8	23	<25 yr	unmarried	Dhaka	Private	Tertiary	37-48 hours	<3 years	criti	<21,000	No_high_ideation	=>4/Yes
Female	Master's degree or above	Dhaka	Never smoking	No	1	2	5	5	5	5	5	5	5	7	6	5	1	6	6	3	3	3	4	1	3	2	4	2	38	targets of bullying/>22	44	4.400000095	7	16	28	25-29 yr	married	Dhaka	Govt	Tertiary	<37 hours	3-5 years	criti	21,000-29,999	No_high_ideation	=>4/Yes
Female	Diploma degree	Chattogram	Never smoking	No	2	2	2	2	2	5	2	5	2	4	5	5	1	4	6	4	4	4	1	10	5	2	10	5	24	targets of bullying/>22	38	3.799999952	5	32	23	<25 yr	unmarried	Chattogram	Private	Tertiary	>48 hours	<3 years	criti	>29,999	Yes_high_ideations	<4/No
Female	Master's degree or above	Sylhet	Never smoking	No	3	3	3	3	4	4	1	1	2	6	6	6	1	2	3	2	2	3	2	9	8	7	7	7	24	targets of bullying/>22	33	3.299999952	2	32	42	>29 yr	married	Sylhet	Govt	Tertiary	<37 hours	>5 years	all	>29,999	Yes_high_ideations	<4/No
Female	Diploma degree	Dhaka	Never smoking	Yes	2	5	2	2	5	5	2	5	2	7	4	5	3	7	7	4	6	7	3	0	10	6	1	1	30	targets of bullying/>22	53	5.300000191	0	8	29	25-29 yr	unmarried	Dhaka	Govt	Tertiary	37-48 hours	>5 years	all	21,000-29,999	No_high_ideation	=>4/Yes
Female	Bachelor's degree	Dhaka	Never smoking	Yes	1	1	1	1	1	1	1	1	1	4	2	2	2	3	4	2	2	4	2	0	10	0	0	0	9	non-exposed/<15	27	2.700000048	0	0	23.4	<25 yr	unmarried	Dhaka	Govt	Tertiary	<37 hours	<3 years	surg	21,000-29,999	No_high_ideation	<4/No
Female	Bachelor's degree	Sylhet	Never smoking	No	1	2	1	3	2	1	1	1	3	5	4	7	1	1	4	3	2	3	3	0	0	0	0	0	15	at high risk/15-22	33	3.299999952	10	10	24.8	<25 yr	unmarried	Sylhet	Private	Tertiary	<37 hours	3-5 years	surg	<21,000	No_high_ideation	<4/No
Female	Diploma degree	Sylhet	Never smoking	No	1	1	1	1	1	1	1	1	1	5	1	2	1	2	1	1	1	1	1	0	10	0	0	0	9	non-exposed/<15	16	1.600000024	0	0	27.8	25-29 yr	married	Sylhet	Govt	Tertiary	37-48 hours	>5 years	med	>29,999	No_high_ideation	<4/No
Female	Master's degree or above	Dhaka	Never smoking	Yes	2	1	1	1	1	1	1	1	1	1	1	1	1	1	1	1	1	1	1	0	0	0	0	0	10	non-exposed/<15	10	1	10	10	35	>29 yr	married	Dhaka	Govt	Tertiary	<37 hours	>5 years	med	>29,999	No_high_ideation	<4/No
Female	Bachelor's degree	Sylhet	Never smoking	Yes	2	2	2	2	2	1	2	2	2	1	1	1	7	7	1	1	1	7	1	0	10	0	0	0	17	at high risk/15-22	28	2.799999952	0	0	30	>29 yr	married	Sylhet	Govt	Tertiary	37-48 hours	>5 years	gyn	>29,999	No_high_ideation	<4/No
Female	Diploma degree	Dhaka	Never smoking	No	5	4	3	4	4	5	1	4	3	6	7	7	1	5	6	1	2	2	3	7	3	6	4	4	33	targets of bullying/>22	40	4	7	28	26.8	25-29 yr	married	Dhaka	Govt	Tertiary	<37 hours	3-5 years	med	21,000-29,999	Yes_high_ideations	=>4/Yes
Female	Bachelor's degree	Barishal	Never smoking	Yes	2	2	2	2	2	2	2	2	2	6	6	6	4	3	5	5	4	3	5	0	10	0	0	0	18	at high risk/15-22	47	4.699999809	0	0	25	25-29 yr	unmarried	Others	Private	Secondary	<37 hours	<3 years	gyn	<21,000	No_high_ideation	=>4/Yes
Female	Bachelor's degree	Dhaka	Never smoking	Yes	2	2	2	2	4	2	1	2	1	1	7	7	1	7	7	1	1	1	1	1	10	1	0	0	18	at high risk/15-22	34	3.400000095	0	2	24.4	<25 yr	married	Dhaka	Govt	Tertiary	37-48 hours	<3 years	med	21,000-29,999	No_high_ideation	<4/No
Female	Master's degree or above	Dhaka	Never smoking	Yes	1	1	1	1	1	1	1	1	1	3	3	1	1	1	1	1	1	1	1	0	10	0	0	0	9	non-exposed/<15	14	1.399999976	0	0	38	>29 yr	married	Dhaka	Govt	Tertiary	37-48 hours	>5 years	all	21,000-29,999	No_high_ideation	<4/No
Female	Bachelor's degree	Rajshahi	Never smoking	Yes	2	2	1	1	2	2	2	1	1	4	1	4	1	4	4	4	1	6	4	0	10	0	0	0	14	non-exposed/<15	33	3.299999952	0	0	29.2	25-29 yr	married	Others	Private	Secondary	<37 hours	3-5 years	gyn	21,000-29,999	No_high_ideation	<4/No
Female	Diploma degree	Sylhet	Never smoking	Yes	2	2	2	3	3	2	2	2	3	5	3	2	1	2	3	3	4	3	5	0	2	0	10	10	21	at high risk/15-22	31	3.099999905	8	28	49	>29 yr	married	Sylhet	Govt	Tertiary	<37 hours	>5 years	surg	>29,999	Yes_high_ideations	<4/No
Female	Diploma degree	Dhaka	Never smoking	Yes	2	1	1	1	2	2	2	1	2	7	6	7	6	5	5	4	3	3	2	1	10	0	2	2	14	non-exposed/<15	48	4.800000191	0	5	29	25-29 yr	married	Dhaka	Govt	Secondary	37-48 hours	>5 years	med	>29,999	No_high_ideation	=>4/Yes
Female	Bachelor's degree	Dhaka	Never smoking	No	5	3	3	2	4	3	3	5	2	5	5	6	3	5	4	4	4	5	6	0	0	0	0	0	30	targets of bullying/>22	47	4.699999809	10	10	33	>29 yr	married	Dhaka	Govt	Tertiary	37-48 hours	>5 years	surg	>29,999	No_high_ideation	=>4/Yes
Female	Diploma degree	Chattogram	Never smoking	Yes	5	5	2	4	2	4	2	5	5	4	3	1	1	4	1	1	1	7	4	0	10	0	0	0	34	targets of bullying/>22	27	2.700000048	0	0	22.2	<25 yr	unmarried	Chattogram	Private	Secondary	<37 hours	<3 years	em	21,000-29,999	No_high_ideation	<4/No
Female	Bachelor's degree	Dhaka	Never smoking	No	2	3	5	3	3	5	2	4	2	5	5	5	1	3	3	1	2	3	3	2	1	2	2	2	29	targets of bullying/>22	31	3.099999905	9	17	26.9	25-29 yr	married	Dhaka	Govt	Tertiary	<37 hours	>5 years	surg	21,000-29,999	No_high_ideation	<4/No
Female	Bachelor's degree	Sylhet	Never smoking	No	2	2	3	2	2	3	2	2	1	4	4	2	1	1	2	3	1	4	2	0	10	0	0	0	19	at high risk/15-22	24	2.400000095	0	0	38.8	>29 yr	married	Sylhet	Govt	Primary	37-48 hours	>5 years	med	>29,999	No_high_ideation	<4/No
Female	Master's degree or above	Sylhet	Never smoking	Yes	3	2	1	3	3	3	1	1	2	5	5	3	3	4	1	2	3	4	2	10	7	10	10	10	19	at high risk/15-22	32	3.200000048	3	43	42	>29 yr	married	Sylhet	Govt	Tertiary	37-48 hours	>5 years	all	>29,999	Yes_high_ideations	<4/No
Female	Bachelor's degree	Mymensingh	Never smoking	Yes	1	1	1	1	1	2	1	2	1	2	1	1	1	1	3	3	3	4	1	0	0	0	0	0	11	non-exposed/<15	20	2	10	10	26.2	25-29 yr	unmarried	Others	Private	Primary	>48 hours	3-5 years	gyn	<21,000	No_high_ideation	<4/No
Female	Master's degree or above	Dhaka	Never smoking	No	2	2	2	1	1	2	2	2	1	4	4	4	3	3	4	3	3	5	4	8	10	0	10	9	15	at high risk/15-22	37	3.700000048	0	27	27	25-29 yr	unmarried	Dhaka	Govt	Secondary	<37 hours	3-5 years	med	>29,999	Yes_high_ideations	<4/No
Female	Diploma degree	Sylhet	Never smoking	Yes	2	2	2	2	2	2				6	4	2	3	3	4	4	4	4	3	10	0	10	10	10		targets of bullying/>22	37	3.700000048	10	50	27	25-29 yr	unmarried	Sylhet	Govt	Tertiary	37-48 hours	3-5 years	em	21,000-29,999	Yes_high_ideations	<4/No
Female	Diploma degree	Dhaka	Never smoking	No	2	3	2	3	2	4	2	4	2	6	5	5	5	5	5	2	3	5	3	2	2	2	2	2	24	targets of bullying/>22	44	4.400000095	8	16	29.2	25-29 yr	married	Dhaka	Govt	Tertiary	<37 hours	>5 years	med	>29,999	No_high_ideation	=>4/Yes
Female	Master's degree or above	Dhaka	Never smoking	Yes	2	2	2	1	1	2	2	2	2	6	6	7	4	4	5	4	4	4	3	0	10	0	0	0	16	at high risk/15-22	47	4.699999809	0	0	30	>29 yr	unmarried	Dhaka	Govt	Secondary	<37 hours	3-5 years	med	21,000-29,999	No_high_ideation	=>4/Yes
Female	Diploma degree	Sylhet	Never smoking	No	2	1	2	1	1	1	2	2	1	2	1	1	1	1	2	2	2	1	1	0	0	0	0	0	13	non-exposed/<15	14	1.399999976	10	10	28	25-29 yr	married	Sylhet	Govt	Tertiary	37-48 hours	<3 years	med	21,000-29,999	No_high_ideation	<4/No
Female	Bachelor's degree	Sylhet	Never smoking	Yes	2	2	3	2	2	2	2	2	2	4	4	4	1	4	4	5	4	1	2	0	10	0	0	0	19	at high risk/15-22	33	3.299999952	0	0	29	25-29 yr	married	Sylhet	Govt	Tertiary	<37 hours	3-5 years	med	>29,999	No_high_ideation	<4/No
Female	Diploma degree	Dhaka	Never smoking	Yes	2	2	2	2	2	2	2	2	2	1	1	1	1	1	1	2	1	4	1	0	10	0	0	0	18	at high risk/15-22	14	1.399999976	0	0	30	>29 yr	married	Dhaka	Govt	Tertiary	<37 hours	>5 years	criti	21,000-29,999	No_high_ideation	<4/No
Female	Bachelor's degree	Dhaka	Never smoking	Yes	1	1	1	1	1	1	1	2	1	4	3	1	1	3	4	3	1	1	1	0	10	0	0	0	10	non-exposed/<15	22	2.200000048	0	0	24	<25 yr	unmarried	Dhaka	Private	Secondary	37-48 hours	<3 years	surg	<21,000	No_high_ideation	<4/No
Female	Bachelor's degree	Sylhet	Never smoking	Yes	1	1	1	1	1	1	1	1	1	2	1	1	4	1	3	3	1	5	1	0	0	0	0	0	9	non-exposed/<15	22	2.200000048	10	10	32	>29 yr	married	Sylhet	Private	Secondary	37-48 hours	>5 years	criti	21,000-29,999	No_high_ideation	<4/No
Female	Diploma degree	Sylhet	Never smoking	No	2	1	2	1	3	2	2	2	2	5	6	2	3	3	3	3	4	3	3	8	7	10	10	10	17	at high risk/15-22	35	3.5	3	41	30	>29 yr	married	Sylhet	Govt	Tertiary	37-48 hours	>5 years	em	>29,999	Yes_high_ideations	<4/No
Female	Bachelor's degree	Dhaka	Never smoking	No	2	2	2	2	2	2	2	2	2	1	1	1	1	1	1	1	1	1	1	0	0	0	0	0	18	at high risk/15-22	10	1	10	10	32.6	>29 yr	married	Dhaka	Govt	Tertiary	<37 hours	>5 years	gyn	>29,999	No_high_ideation	<4/No
Female	Diploma degree	Khulna	Never smoking	No	1	1	1	2	5	2	2	1	1	4	1	1	1	4	3	4	3	7	1	0	10	0	0	0	16	at high risk/15-22	29	2.900000095	0	0	32	>29 yr	married	Others	Govt	Secondary	37-48 hours	3-5 years	med	21,000-29,999	No_high_ideation	<4/No
Female	Bachelor's degree	Dhaka	Never smoking	No	2	2	2	2	1	4	1	4	2	3	3	4	4	3	3	3	3	5	3	0	0	0	0	0	20	at high risk/15-22	34	3.400000095	10	10	57.2	>29 yr	married	Dhaka	Govt	Tertiary	<37 hours	>5 years	surg	>29,999	No_high_ideation	<4/No
Female	Bachelor's degree	Chattogram	Never smoking	Yes	2	5	2	5	2	2	1	2	5	5	3	2	3	5	6	4	1	5	4	7	5	7	9	9	26	targets of bullying/>22	38	3.799999952	5	37	24.3	<25 yr	unmarried	Chattogram	Private	Primary	<37 hours	<3 years	med	>29,999	Yes_high_ideations	<4/No
Female	Bachelor's degree	Sylhet	Never smoking	No	1	1	1	1	1	1	1	1	1	3	4	1	1	3	4	2	1	4	1	0	10	0	0	0	9	non-exposed/<15	24	2.400000095	0	0	23	<25 yr	unmarried	Sylhet	Govt	Tertiary	37-48 hours	<3 years	criti	21,000-29,999	No_high_ideation	<4/No
Female	Diploma degree	Sylhet	Never smoking	Yes	1	1	1	1	1	1	1	1	1	2	1	1	1	1	1	2	1	2	1	0	10	0	0	0	9	non-exposed/<15	13	1.299999952	0	0	23	<25 yr	unmarried	Sylhet	Private	Secondary	37-48 hours	<3 years	med	<21,000	No_high_ideation	<4/No
Female	Diploma degree	Dhaka	Never smoking	Yes	1	1	1	1	2	2	1	1	1	4	4	1	1	4	4	3	4	5	7	0	10	10	0	0	11	non-exposed/<15	37	3.700000048	0	10	25	25-29 yr	unmarried	Dhaka	Private	Primary	>48 hours	<3 years	all	<21,000	No_high_ideation	<4/No
Female	Bachelor's degree	Dhaka	Never smoking	Yes	2	2	1	3	4	5	1	2	1	5	3	7	1	4	7	3	1	4	4	1	10	0	0	0	21	at high risk/15-22	39	3.900000095	0	1	23	<25 yr	unmarried	Dhaka	Private	Tertiary	<37 hours	<3 years	criti	<21,000	No_high_ideation	<4/No
Female	Diploma degree	Sylhet	Never smoking	Yes	3	3	2	3	5	4	2	3	2	5	4	5	5	5	5	5	5	5	5	0	2	0	0	0	27	targets of bullying/>22	49	4.900000095	8	8	26	25-29 yr	married	Sylhet	Private	Tertiary	37-48 hours	3-5 years	med	<21,000	No_high_ideation	=>4/Yes
Female	Master's degree or above	Dhaka	Never smoking	No	1	5	5	5	5	5	5	5	5	5	4	4	1	5	3	5	3	3	7	0	0	0	0	0	41	targets of bullying/>22	40	4	10	10	26	25-29 yr	married	Dhaka	Govt	Tertiary	<37 hours	3-5 years	surg	>29,999	No_high_ideation	=>4/Yes
Female	Diploma degree	Dhaka	Never smoking	No	2	2	2	2	1	2	2	1	2	4	4	2	3	1	3	3	2	7	4	0	10	0	0	0	16	at high risk/15-22	33	3.299999952	0	0	24.8	<25 yr	unmarried	Dhaka	Govt	Tertiary	<37 hours	3-5 years	criti	<21,000	No_high_ideation	<4/No
Female	Diploma degree	Sylhet	Never smoking	Yes	2	2	1	2	2	2	2	2	1	7	3	3	1	2	4	3	2	3	2	10	10	10	10	10	16	at high risk/15-22	30	3	0	40	43.4	>29 yr	married	Sylhet	Govt	Tertiary	<37 hours	>5 years	surg	>29,999	Yes_high_ideations	<4/No
Female	Diploma degree	Dhaka	Never smoking	No	2	2	2	2	2	2	2	2	2	1	2	2	2	1	2	1	1	1	1	0	0	0	0	0	18	at high risk/15-22	14	1.399999976	10	10	29.8	25-29 yr	married	Dhaka	Govt	Tertiary	<37 hours	>5 years	surg	21,000-29,999	No_high_ideation	<4/No
Female	Diploma degree	Dhaka	Never smoking	Yes	1	2	2	1	2	1	1	1	1	3	3	4	1	4	3	3	1	7	1	0	10	0	0	0	12	non-exposed/<15	30	3	0	0	23.2	<25 yr	unmarried	Dhaka	Private	Tertiary	>48 hours	<3 years	criti	<21,000	No_high_ideation	<4/No
Female	Diploma degree	Sylhet	Never smoking	Yes	1	2	1	1	2	2	5	1	1	3	1	2	2	1	3	2	1	3	1	0	10	0	0	0	16	at high risk/15-22	19	1.899999976	0	0	33	>29 yr	married	Sylhet	Govt	Tertiary	37-48 hours	>5 years	all	>29,999	No_high_ideation	<4/No
Female	Master's degree or above	Dhaka	Never smoking	Yes	2	2	2	2	2	2	2	5	5	3	4	5	1	3	6	4	3	5	4	0	10	0	0	0	24	targets of bullying/>22	38	3.799999952	0	0	22.8	<25 yr	unmarried	Dhaka	Private	Tertiary	37-48 hours	<3 years	med	21,000-29,999	No_high_ideation	<4/No
Female	Bachelor's degree	Rajshahi	Never smoking	No	1	1	1	1	2	1	1	1	1	4	1	1	1	1	1	1	1	3	1	0	0	0	0	0	10	non-exposed/<15	15	1.5	10	10	23	<25 yr	married	Others	Private	Primary	37-48 hours	<3 years	med	<21,000	No_high_ideation	<4/No
Female	Bachelor's degree	Chattogram	Never smoking	No	1	1	1	2	1	1	1	1	2	4	3	4	3	1	1	4	1	3	1	0	10	0	0	0	11	non-exposed/<15	25	2.5	0	0	26	25-29 yr	married	Chattogram	Private	Secondary	37-48 hours	3-5 years	all	>29,999	No_high_ideation	<4/No
Female	Bachelor's degree	Sylhet	Never smoking	No	2	1	1	2	2	3	2	1	1	3	1	1	1	2	1	3	1	2	1	0	10	0	0	0	15	at high risk/15-22	16	1.600000024	0	0	36.5	>29 yr	married	Sylhet	Govt	Secondary	37-48 hours	>5 years	criti	>29,999	No_high_ideation	<4/No
Female	Diploma degree	Sylhet	Never smoking	No	1	1	1	1	2	1	2	1	1	1	4	3	1	1	3	2	1	7	1	0	0	0	0	0	11	non-exposed/<15	24	2.400000095	10	10	34	>29 yr	married	Sylhet	Govt	Tertiary	37-48 hours	>5 years	med	>29,999	No_high_ideation	<4/No
Female	Master's degree or above	Sylhet	Never smoking	No	2	3	1	5	3	3	3	1	2	1	3	1	7	1	2	1	1	7	2	0	9	0	2	0	23	targets of bullying/>22	26	2.599999905	1	3	29	25-29 yr	unmarried	Sylhet	Govt	Tertiary	<37 hours	3-5 years	med	21,000-29,999	No_high_ideation	<4/No
Female	Master's degree or above	Sylhet	Never smoking	Yes	2	2	3	1	2	1	2	2	2	6	5	2	1	2	2	4	3	3	2	10	10	10	10	10	17	at high risk/15-22	30	3	0	40	40	>29 yr	married	Sylhet	Govt	Tertiary	<37 hours	>5 years	criti	>29,999	Yes_high_ideations	<4/No
Female	Bachelor's degree	Sylhet	Never smoking	Yes	2	3	1	1	1	1	5	1	1	3	1	2	1	1	2	1	1	3	1	0	10	0	0	1	16	at high risk/15-22	16	1.600000024	0	1	42	>29 yr	married	Sylhet	Govt	Tertiary	37-48 hours	>5 years	surg		No_high_ideation	<4/No
Female	Diploma degree	Sylhet	Never smoking	No	2	2	1	1	2	2	1	1	1	7	4	3	1	2	3	3	3	5	2	9	10	10	2	10	13	non-exposed/<15	33	3.299999952	0	31	28	25-29 yr	unmarried	Sylhet	Govt	Tertiary	<37 hours	3-5 years	em	21,000-29,999	Yes_high_ideations	<4/No
Female	Diploma degree	Dhaka	Never smoking	No	2	1	2	1	2	5	2	2	5	4	6	1	1	5	1	3	3	4	1	0	10	0	0	0	22	at high risk/15-22	29	2.900000095	0	0	25	25-29 yr	unmarried	Dhaka	Govt	Tertiary	37-48 hours	3-5 years	all	21,000-29,999	No_high_ideation	<4/No
Female	Diploma degree	Dhaka	Never smoking	No	1	1	1	1	1	2	1	1	2	3	3	6	1	1	3	3	3	3	3	0	10	0	0	0	11	non-exposed/<15	29	2.900000095	0	0	23.5	<25 yr	unmarried	Dhaka	Private	Tertiary	>48 hours	<3 years	all	<21,000	No_high_ideation	<4/No
Female	Diploma degree	Sylhet	Never smoking	No	2	2	3	4	3	2	1	2	2	5	5	6	4	3	5	6	6	7	5	0	10	0	0	0	21	at high risk/15-22	52	5.199999809	0	0	22.4	<25 yr	married	Sylhet	Private	Tertiary	<37 hours	<3 years	criti	<21,000	No_high_ideation	=>4/Yes
Female	Diploma degree	Chattogram	Never smoking	Yes	5	2	2	2	3	5	3	5	5	4	7	4	5	7	7	4	7	7	1	1	10	0	0	10	32	targets of bullying/>22	53	5.300000191	0	11	31.6	>29 yr	married	Chattogram	Govt	Secondary	<37 hours	>5 years	criti	21,000-29,999	No_high_ideation	=>4/Yes
Female	Bachelor's degree	Dhaka	Never smoking	Yes	1	1	2	1	1	2	1	2	1	5	4	4	2	1	3	5	3	3	4	0	9	0	0	0	12	non-exposed/<15	34	3.400000095	1	1	24	<25 yr	unmarried	Dhaka	Private	Primary	37-48 hours	<3 years	criti	<21,000	No_high_ideation	<4/No
Female	Bachelor's degree	Sylhet	Never smoking	Yes	1	2	1	1	2	2	5	1	1	3	1	2	2	1	3	2	1	3	1	0	10	0	0	0	16	at high risk/15-22	19	1.899999976	0	0	30	>29 yr	married	Sylhet	Govt	Tertiary	<37 hours	>5 years	all	>29,999	No_high_ideation	<4/No
Female	Bachelor's degree	Dhaka	Never smoking	Yes	2	1	2	2	2	2	2	2	1	2	2	2	1	1	2	1	2	4	1	2	9	1	1	1	16	at high risk/15-22	18	1.799999952	1	6	24.6	<25 yr	unmarried	Dhaka	Private	Tertiary	37-48 hours	>5 years	gyn	<21,000	No_high_ideation	<4/No
Female	Bachelor's degree	Dhaka	Never smoking	No	2	2	2	2	2	3	2	4	2	4	4	4	3	3	3	4	3	3	3	2	2	2	2	2	21	at high risk/15-22	34	3.400000095	8	16	28.4	25-29 yr	married	Dhaka	Govt	Tertiary	<37 hours	>5 years	surg	>29,999	No_high_ideation	<4/No
Female	Bachelor's degree	Sylhet	Never smoking	No	2	2	2	2	2	1	2	2	2	1	1	1	7	7	7	1	1	7	1	0	0	0	0	0	17	at high risk/15-22	34	3.400000095	10	10	27	25-29 yr	married	Sylhet	Govt	Tertiary	37-48 hours	>5 years	gyn	21,000-29,999	No_high_ideation	<4/No
Female	Bachelor's degree	Dhaka	Never smoking	No	3	2	3	2	2	2	3	1	2	3	6	6	4	5	4	4	6	6	3	0	10	0	10	0	20	at high risk/15-22	47	4.699999809	0	10	25.5	25-29 yr	unmarried	Dhaka	Govt	Tertiary	<37 hours	<3 years	criti	21,000-29,999	No_high_ideation	=>4/Yes
Female	Master's degree or above	Sylhet	Never smoking	No	2	2	2	3	2	3	2	1	2	4	7	3	3	3	3	2	3	5	2	2	10	3	2	1	19	at high risk/15-22	35	3.5	0	8	28.8	25-29 yr	married	Sylhet	Private	Tertiary	<37 hours	>5 years	criti	<21,000	No_high_ideation	<4/No
Female	Bachelor's degree	Sylhet	Never smoking	Yes	2	1	1	1	1	2	2	2	1	2	2	2	1	2	5	1	3	1	1	0	10	0	0	0	13	non-exposed/<15	20	2	0	0	26.7	25-29 yr	married	Sylhet	Private	Tertiary	37-48 hours	3-5 years	criti	<21,000	No_high_ideation	<4/No
Female	Bachelor's degree	Sylhet	Never smoking	No	1	2	1	1	5	5	1	2	1	4	4	6	1	1	3	3	3	4	4	0	0	0	0	0	19	at high risk/15-22	33	3.299999952	10	10	25.3	25-29 yr	unmarried	Sylhet	Private	Secondary	<37 hours	>5 years	gyn	21,000-29,999	No_high_ideation	<4/No
Female	Diploma degree	Sylhet	Never smoking	Yes	1	1	1	1	1	1	2	2	1	3	2	2	1	1	1	2	1	6	1	0	0	0	0	0	11	non-exposed/<15	20	2	10	10	24	<25 yr	unmarried	Sylhet	Private	Secondary	37-48 hours	<3 years	all	<21,000	No_high_ideation	<4/No
Female	Diploma degree	Chattogram	Never smoking	No	2	2	2	2	2	1	2	2	2	5	4	4	4	4	4	5	4	4	7	0	10	0	0	0	17	at high risk/15-22	45	4.5	0	0	32.3	>29 yr	married	Chattogram	Govt	Secondary	<37 hours	>5 years	med	>29,999	No_high_ideation	=>4/Yes
Female	Diploma degree	Sylhet	Never smoking	No	2	2	2	1	4	2	1	1	2	5	5	3	2	4	2	2	2	2	2	0	0	0	0	0	17	at high risk/15-22	29	2.900000095	10	10	25.2	25-29 yr	unmarried	Sylhet	Private	Tertiary	37-48 hours	3-5 years	criti	<21,000	No_high_ideation	<4/No
Female	Master's degree or above	Sylhet	Never smoking	No	2	2	2	2	2	2	2	2	2	5	3	4	2	2	2	4	2	3	3	0	10	10	10	10	18	at high risk/15-22	30	3	0	30	52	>29 yr	married	Sylhet	Govt	Tertiary	<37 hours	>5 years	criti	>29,999	Yes_high_ideations	<4/No
Female	Master's degree or above	Dhaka	Never smoking	No	2	2	1	2	1	2	2	2	1	5	5	6	2	4	4	4	1	4	3	0	10	0	0	0	15	at high risk/15-22	38	3.799999952	0	0	30.2	>29 yr	married	Dhaka	Govt	Tertiary	<37 hours	<3 years	med	>29,999	No_high_ideation	<4/No
Female	Bachelor's degree	Dhaka	Never smoking	Yes	1	1	1	1	1	2	2	1	1	6	4	4	1	4	4	5	2	5	2	0	10	0	0	0	11	non-exposed/<15	37	3.700000048	0	0	26	25-29 yr	married	Dhaka	Govt	Tertiary	<37 hours	<3 years	gyn	21,000-29,999	No_high_ideation	<4/No
Female	Bachelor's degree	Sylhet	Never smoking	No	2	2	1	3	2	2	2	2	1	4	2	3	2	3	2	3	2	3	2	10	10	10	10	0	17	at high risk/15-22	26	2.599999905	0	30	27	25-29 yr	unmarried	Sylhet	Govt	Tertiary	<37 hours	3-5 years	criti	21,000-29,999	Yes_high_ideations	<4/No
Female	Bachelor's degree	Dhaka	Never smoking	No	2	2	2	2	2	2	1	2	2	4	4	4	4	4	4	4	4	4	2	1	1	1	1	3	17	at high risk/15-22	38	3.799999952	9	15	28.2	25-29 yr	married	Dhaka	Govt	Tertiary	<37 hours	>5 years	criti	21,000-29,999	No_high_ideation	<4/No
Female	Master's degree or above	Dhaka	Never smoking	Yes	2	2	2	2	1	2	2	1	2	4	3	3	1	1	3	3	1	4	1	0	10	0	0	0	16	at high risk/15-22	24	2.400000095	0	0	26.5	25-29 yr	married	Dhaka	Govt	Tertiary	37-48 hours	<3 years	med	21,000-29,999	No_high_ideation	<4/No
Female	Diploma degree	Sylhet	Never smoking	No	2	4	1	2	2	2	2	2	2	3	2	3	1	3	3	3	4	2	3	10	10	10	0	10	19	at high risk/15-22	27	2.700000048	0	30	29	25-29 yr	married	Sylhet	Govt	Tertiary	37-48 hours	3-5 years	surg	21,000-29,999	Yes_high_ideations	<4/No
Female	Bachelor's degree	Sylhet	Never smoking	No	1	1	1	1	1	1	1	1	1	3	4	1	1	3	4	2	1	4	1	0	10	0	0	0	9	non-exposed/<15	24	2.400000095	0	0	22	<25 yr	married	Sylhet	Govt	Tertiary	37-48 hours	3-5 years	criti	21,000-29,999	No_high_ideation	<4/No
Male	Master's degree or above	Rangpur	Never smoking	No	2	2	2	1	2	2	2	2	2	1	3	4	3	5	4	1	3	1	1	0	10	0	10	0	17	at high risk/15-22	26	2.599999905	0	10	30.8	>29 yr	unmarried	Others	Govt	Secondary	37-48 hours	>5 years	criti	21,000-29,999	No_high_ideation	<4/No
Male	Bachelor's degree	Sylhet	Never smoking	No	1	2	2	2	2	2	3	2	2	6	2	5	1	3	3	3	3	5	3	10	10	10	10	10	18	at high risk/15-22	34	3.400000095	0	40	31	>29 yr	married	Sylhet	Govt	Tertiary	<37 hours	3-5 years	surg	21,000-29,999	Yes_high_ideations	<4/No
Male	Bachelor's degree	Dhaka	Never smoking	Yes	1	1	1	1	1	1	1	1	1	1	1	1	2	1	1	1	1	1	1	0	0	0	0	0	9	non-exposed/<15	11	1.100000024	10	10	23	<25 yr	unmarried	Dhaka	Govt	Tertiary	<37 hours	>5 years	criti	>29,999	No_high_ideation	<4/No
Male	Bachelor's degree	Dhaka	Never smoking	No	1	1	1	5	1	1	1	1	1	1	1	1	1	1	1	1	1	1	1	0	10	0	0	10	13	non-exposed/<15	10	1	0	10	30.4	>29 yr	married	Dhaka	Govt	Tertiary	37-48 hours	>5 years	surg	>29,999	No_high_ideation	<4/No
Male	Master's degree or above	Dhaka	Never smoking	No	2	2	1	2	3	2	1	2	3	2	2	2	2	2	2	3	2	2	3	7	7	4	5	5	18	at high risk/15-22	22	2.200000048	3	24	27	25-29 yr	unmarried	Dhaka	Govt	Tertiary	<37 hours	3-5 years	surg	21,000-29,999	Yes_high_ideations	<4/No
Male	Diploma degree	Dhaka	Never smoking	Yes	2	2	2	1	2	1	2	1	2	4	3	1	4	1	2	3	2	5	1	0	10	0	0	0	15	at high risk/15-22	26	2.599999905	0	0	25.2	25-29 yr	unmarried	Dhaka	Govt	Tertiary	37-48 hours	<3 years	med	21,000-29,999	No_high_ideation	<4/No
Male	Bachelor's degree	Sylhet	Never smoking	Yes	1	1	1	1	5	2	2	2	1	7	7	2	1	1	2	4	2	7	1	0	10	0	0	0	16	at high risk/15-22	34	3.400000095	0	0	26.8	25-29 yr	unmarried	Sylhet	Private	Tertiary	>48 hours	<3 years	med	<21,000	No_high_ideation	<4/No
Male	Bachelor's degree	Dhaka	Past smoker	Yes	2	2	2	2	2	2	2	2	2	5	5	4	2	2	6	2	3	2	6	0	10	0	0	0	18	at high risk/15-22	37	3.700000048	0	0	25.8	25-29 yr	married	Dhaka	Govt	Tertiary	<37 hours	>5 years	criti	21,000-29,999	No_high_ideation	<4/No
Male	Master's degree or above	Dhaka	Never smoking	Yes	1	2	2	2	1	2	2	2	1	1	3	3	1	2	3	1	3	2	1	0	0	0	0	0	15	at high risk/15-22	20	2	10	10	27	25-29 yr	married	Dhaka	Private	Secondary	>48 hours	<3 years	med	>29,999	No_high_ideation	<4/No
Male	Bachelor's degree	Dhaka	Current smoker	No	2	3	4	2	3	3	3	2	3	4	3	4	2	4	3	5	3	1	3	0	10	0	0	0	25	targets of bullying/>22	32	3.200000048	0	0	30	>29 yr	unmarried	Dhaka	Govt	Tertiary	<37 hours	>5 years	criti	>29,999	No_high_ideation	<4/No
Male	Diploma degree	Rajshahi	Never smoking	Yes	1	1	1	1	2	2	2	1	1	2	1	2	1	3	4	1	4	2	1	0	10	0	10	0	12	non-exposed/<15	21	2.099999905	0	10	23	<25 yr	unmarried	Others	Private	Tertiary	37-48 hours	<3 years	surg	<21,000	No_high_ideation	<4/No
Male	Diploma degree	Dhaka	Never smoking	Yes	1	1	2	2	1	1	2	1	2	2	1	1	1	2	2	2	2	2	1	0	1	0	1	2	13	non-exposed/<15	16	1.600000024	9	12	25	25-29 yr	unmarried	Dhaka	Private	Tertiary	37-48 hours	3-5 years	criti	21,000-29,999	No_high_ideation	<4/No
Male	Master's degree or above	Dhaka	Current smoker	No	3	4	3	3	5	3	2	3	3	3	3	1	1	1	1	1	1	1	3	0	10	0	0	0	29	targets of bullying/>22	16	1.600000024	0	0	30	>29 yr	unmarried	Dhaka	Govt	Tertiary	37-48 hours	>5 years	em	>29,999	No_high_ideation	<4/No
Male	Bachelor's degree	Sylhet	Never smoking	Yes	1	1	1	1	2	1	2	2	2	2	3	7	1	7	7	2	1	2	2	0	10	0	0	0	13	non-exposed/<15	34	3.400000095	0	0	25.5	25-29 yr	unmarried	Sylhet	Private	Tertiary	37-48 hours	<3 years	surg	<21,000	No_high_ideation	<4/No
Male	Bachelor's degree	Sylhet	Never smoking	No	1	1	1	1	2	1	1	1	1	4	4	3	1	1	2	1	1	4	1	0	10	0	0	0	10	non-exposed/<15	22	2.200000048	0	0	27.9	25-29 yr	unmarried	Sylhet	Govt	Tertiary	37-48 hours	>5 years	em	21,000-29,999	No_high_ideation	<4/No
Male	Master's degree or above	Sylhet	Never smoking	No	2	2	2	1	2	1	3	2	1	1	1	1	2	2	2	1	1	1	1	0	10	0	0	1	16	at high risk/15-22	13	1.299999952	0	1	33	>29 yr	married	Sylhet	Govt	Primary	<37 hours	>5 years	med	21,000-29,999	No_high_ideation	<4/No
Male	Diploma degree	Chattogram	Never smoking	Yes	2	2	2	5	2	5	2	2	2	5	5	3	3	5	3	3	5	4	3	5	10	2	4	0	24	targets of bullying/>22	39	3.900000095	0	11	24	<25 yr	unmarried	Chattogram	Private	Tertiary	>48 hours	<3 years	all	<21,000	No_high_ideation	<4/No
Male	Bachelor's degree	Sylhet	Past smoker	No	2	2	2	3	3	2	1	1	2	7	5	3	4	4	5	5	2	4	4	10	10	10	0	10	18	at high risk/15-22	43	4.300000191	0	30	29	25-29 yr	unmarried	Sylhet	Govt	Tertiary	<37 hours	>5 years	surg	>29,999	Yes_high_ideations	=>4/Yes
Male	Diploma degree	Dhaka	Never smoking	Yes	4	2	4	2	2	2	3	2	2	7	4	6	1	4	4	3	4	6	4	0	10	0	0	0	23	targets of bullying/>22	43	4.300000191	0	0	31	>29 yr	married	Dhaka	Govt	Tertiary	37-48 hours	>5 years	em	21,000-29,999	No_high_ideation	=>4/Yes
Male	Diploma degree	Sylhet	Never smoking	Yes	2	1	1	1	1	2	1	1	1	6	2	1	1	1	1	1	1	2	1	0	10	0	0	0	11	non-exposed/<15	17	1.700000048	0	0	24	<25 yr	unmarried	Sylhet	Private	Tertiary	>48 hours	<3 years	med	<21,000	No_high_ideation	<4/No
Male	Diploma degree	Chattogram	Current smoker	Yes	1	1	1	2	5	5	4	3	4	4	1	3	1	4	5	4	1	1	3	0	0	0	0	0	26	targets of bullying/>22	27	2.700000048	10	10	24.8	<25 yr	unmarried	Chattogram	Private	Primary	37-48 hours	<3 years	all	>29,999	No_high_ideation	<4/No
Male	Master's degree or above	Sylhet	Past smoker	No	2	2	2	2	2	2	2	2	2	5	3	4	2	2	2	4	2	3	3	0	10	10	10	10	18	at high risk/15-22	30	3	0	30	48	>29 yr	married	Sylhet	Govt	Tertiary	<37 hours	>5 years	criti	>29,999	Yes_high_ideations	<4/No
Male	Bachelor's degree	Rajshahi	Never smoking	No	3	2	3	3	5	2	2	3	2	1	3	4	4	4	4	2	7	1	1	0	10	0	0	1	25	targets of bullying/>22	31	3.099999905	0	1	26	25-29 yr	married	Others	Govt	Secondary	<37 hours	3-5 years	em	21,000-29,999	No_high_ideation	<4/No
Male	Diploma degree	Rangpur	Never smoking	Yes	1	1	1	1	1	1	1	1	1	3	1	1	1	2	1	2	1	3	1	0	10	0	0	0	9	non-exposed/<15	16	1.600000024	0	0	28	25-29 yr	unmarried	Others	Govt	Secondary	37-48 hours	3-5 years	criti	>29,999	No_high_ideation	<4/No
Male	Bachelor's degree	Sylhet	Never smoking	Yes	1	5	1	5	5	1	1	5	4	1	1	1	1	1	1	1	1	5	1	0	10	0	0	0	28	targets of bullying/>22	14	1.399999976	0	0	60	>29 yr	married	Sylhet	Private	Tertiary	<37 hours	>5 years	criti	>29,999	No_high_ideation	<4/No
Male	Master's degree or above	Dhaka	Never smoking	Yes	1	1	1	1	1	1	1	1	1	2	2	1	1	1	1	2	1	3	2	1	1	1	1	0	9	non-exposed/<15	16	1.600000024	9	12	25.3	25-29 yr	unmarried	Dhaka	Govt	Tertiary	37-48 hours	<3 years	criti	21,000-29,999	No_high_ideation	<4/No
Male	Bachelor's degree	Dhaka	Current smoker	Yes	5	5	1	1	5	1	5	5	5	7	7	7	1	7	7	1	1	7	4	0	10	0	0	10	33	targets of bullying/>22	49	4.900000095	0	10	28	25-29 yr	married	Dhaka	Govt	Tertiary	37-48 hours	>5 years	em	21,000-29,999	No_high_ideation	=>4/Yes
Male	Bachelor's degree	Sylhet	Never smoking	Yes	3	2	1	5	4	5	4	3	3	4	4	4	4	4	4	4	2	3	4	5	5	5	4	4	30	targets of bullying/>22	37	3.700000048	5	23	25	25-29 yr	unmarried	Sylhet	Private	Tertiary	<37 hours	<3 years	med	<21,000	Yes_high_ideations	<4/No
Male	Bachelor's degree	Dhaka	Never smoking	Yes	1	1	1	1	1	1	1	1	1	1	2	1	1	2	2	1	1	1	1	0	1	0	0	0	9	non-exposed/<15	13	1.299999952	9	9	22.7	<25 yr	unmarried	Dhaka	Private	Primary	<37 hours	<3 years	med	<21,000	No_high_ideation	<4/No
Male	Bachelor's degree	Dhaka	Never smoking	No	1	1	1	2	1	2	2	2	1	4	3	4	1	4	3	3	1	4	1	0	10	0	10	10	13	non-exposed/<15	28	2.799999952	0	20	26	25-29 yr	unmarried	Dhaka	Private	Tertiary	37-48 hours	<3 years	all	<21,000	No_high_ideation	<4/No
Male	Bachelor's degree	Rajshahi	Never smoking	Yes	2	2	2	2	2	2	2	2	2	4	4	4	3	3	4	3	1	3	1	0	10	0	0	0	18	at high risk/15-22	30	3	0	0	24.8	<25 yr	unmarried	Others	Private	Tertiary	>48 hours	<3 years	criti	<21,000	No_high_ideation	<4/No
Male	Bachelor's degree	Sylhet	Never smoking	Yes	1	1	1	1	1	1	1	1	1	3	1	2	2	1	2	2	1	1	1	1	0	1	1	1	9	non-exposed/<15	16	1.600000024	10	14	26.8	25-29 yr	married	Sylhet	Private	Tertiary	37-48 hours	3-5 years	em	<21,000	No_high_ideation	<4/No
Male	Diploma degree	Dhaka	Current smoker	Yes	1	1	1	1	1	1	2	5	1	5	1	3	1	4	3	2	1	3	1	0	10	0	0	0	14	non-exposed/<15	24	2.400000095	0	0	22.3	<25 yr	unmarried	Dhaka	Private	Primary	>48 hours	<3 years	med	>29,999	No_high_ideation	<4/No
Male	Bachelor's degree	Chattogram	Never smoking	No	2	2	1	5	1	1	2	1	1	4	3	7	1	7	7	3	7	3	3	0	0	0	0	0	16	at high risk/15-22	45	4.5	10	10	26	25-29 yr	married	Chattogram	Govt	Secondary	<37 hours	3-5 years	med	21,000-29,999	No_high_ideation	=>4/Yes
Male	Bachelor's degree	Sylhet	Never smoking	No	2	2	2	5	1	2	2	2	2	4	5	4	2	2	4	2	1	5	1	0	10	0	0	0	20	at high risk/15-22	30	3	0	0	23	<25 yr	unmarried	Sylhet	Private	Secondary	>48 hours	3-5 years	surg	<21,000	No_high_ideation	<4/No
Male	Bachelor's degree	Rajshahi	Never smoking	No	4	3	3	2	2	2	2	2	1	5	5	5	1	2	4	4	3	4	3	0	10	0	0	0	21	at high risk/15-22	36	3.599999905	0	0	28.2	25-29 yr	married	Others	Govt	Secondary	37-48 hours	>5 years	em	21,000-29,999	No_high_ideation	<4/No
Male	Bachelor's degree	Dhaka	Never smoking	No	1	1	1	1	1	2	2	2	1	1	1	1	1	1	1	1	1	1	1	0	8	0	0	0	12	non-exposed/<15	10	1	2	2	29.4	25-29 yr	unmarried	Dhaka	Govt	Tertiary	<37 hours	>5 years	criti	21,000-29,999	No_high_ideation	<4/No
Male	Bachelor's degree	Chattogram	Never smoking	Yes	2	2	5	2	1	2	3	2	2	6	4	2	2	2	2	2	2	2	1	0	10	0	0	0	21	at high risk/15-22	25	2.5	0	0	25	25-29 yr	unmarried	Chattogram	Private	Tertiary	37-48 hours	<3 years	med	21,000-29,999	No_high_ideation	<4/No
Male	Bachelor's degree	Dhaka	Current smoker	No	4	2	1	1	2	2	2	2	1	2	3	2	2	3	3	2	2	5	2	2	10	7	5	9	17	at high risk/15-22	26	2.599999905	0	23	30	>29 yr	unmarried	Dhaka	Govt	Tertiary	37-48 hours	>5 years	all	>29,999	Yes_high_ideations	<4/No
Male	Diploma degree	Sylhet	Never smoking	Yes	1	1	1	1	1	1	1	1	1	1	1	1	1	1	1	1	1	1	1	0	0	0	0	1	9	non-exposed/<15	10	1	10	11	24.6	<25 yr	unmarried	Sylhet	Private	Primary	37-48 hours	<3 years	med	<21,000	No_high_ideation	<4/No
Male	Master's degree or above	Dhaka	Never smoking	Yes	2	2	4	1	2	1	1	1	1	1	1	1	1	1	3	1	7	1	1	0	0	0	0	0	15	at high risk/15-22	18	1.799999952	10	10	24.7	<25 yr	unmarried	Dhaka	Private	Tertiary	37-48 hours	<3 years	med	21,000-29,999	No_high_ideation	<4/No
Male	Diploma degree	Dhaka	Never smoking	No	2	2	4	2	4	2	2	2	4	7	6	6	2	7	7	5	3	6	7	0	9	0	3	3	24	targets of bullying/>22	56	5.599999905	1	7	31.3	>29 yr	married	Dhaka	Govt	Tertiary	37-48 hours	<3 years	all	21,000-29,999	No_high_ideation	=>4/Yes
Male	Master's degree or above	Dhaka	Current smoker	No	4	5	2	3	2	2	5	1	4	5	2	6	6	7	7	1	7	2	7	0	10	0	0	0	28	targets of bullying/>22	50	5	0	0	47.4	>29 yr	married	Dhaka	Govt	Secondary	<37 hours	>5 years	med	>29,999	No_high_ideation	=>4/Yes
Male	Bachelor's degree	Dhaka	Never smoking	Yes	1	1	3	1	1	1	2	2	1	1	1	1	1	2	1	3	1	1	1	0	0	0	0	0	13	non-exposed/<15	13	1.299999952	10	10	27	25-29 yr	unmarried	Dhaka	Govt	Tertiary	<37 hours	<3 years	surg	21,000-29,999	No_high_ideation	<4/No
Male	Bachelor's degree	Dhaka	Never smoking	No	3	3	3	4	2	3	2	3	1	3	1	3	1	3	1	1	3	1	3	0	10	0	0	0	24	targets of bullying/>22	20	2	0	0	31.4	>29 yr	married	Dhaka	Govt	Secondary	37-48 hours	3-5 years	surg	21,000-29,999	No_high_ideation	<4/No
Male	Diploma degree	Dhaka	Past smoker	No	2	2	1	1	1	2	2	2	1	2	1	1	1	2	2	1	1	2	1	0	10	0	0	0	14	non-exposed/<15	14	1.399999976	0	0	28	25-29 yr	married	Dhaka	Govt	Tertiary	<37 hours	3-5 years	med	>29,999	No_high_ideation	<4/No
Male	Bachelor's degree	Dhaka	Never smoking	No	2	2	2	1	1	1	1	1	1	2	2	2	2	2	2	2	2	5	3	3	3	4	4	3	12	non-exposed/<15	24	2.400000095	7	21	26.2	25-29 yr	unmarried	Dhaka	Govt	Tertiary	<37 hours	3-5 years	med	21,000-29,999	Yes_high_ideations	<4/No
Male	Diploma degree	Sylhet	Never smoking	No	1	1	1	1	1	1	1	1	1	1	1	1	1	1	1	1	1	1	1	0	0	0	0	0	9	non-exposed/<15	10	1	10	10	26.3	25-29 yr	married	Sylhet	Private	Tertiary	<37 hours	3-5 years	med	21,000-29,999	No_high_ideation	<4/No
Male	Master's degree or above	Sylhet	Never smoking	No	2	2	1	1	2	2	2	2	1	4	3	4	3	3	5	2	1	1	2	0	0	0	0	0	15	at high risk/15-22	28	2.799999952	10	10	28	25-29 yr	unmarried	Sylhet	Govt	Tertiary	37-48 hours	3-5 years	criti	21,000-29,999	No_high_ideation	<4/No
Male	Diploma degree	Sylhet	Never smoking	No	5	5	5	1	1	5	5	5	5	1	1	1	1	1	1	1	1	1	1	0	0	0	0	0	37	targets of bullying/>22	10	1	10	10	30	>29 yr	unmarried	Sylhet	Govt	Secondary	37-48 hours	>5 years	criti	21,000-29,999	No_high_ideation	<4/No
Male	Bachelor's degree	Sylhet	Never smoking	No	2	1	1	1	5	5	2	4	4	7	4	3	1	4	4	4	6	1	5	0	10	0	0	0	25	targets of bullying/>22	39	3.900000095	0	0	27	25-29 yr	unmarried	Sylhet	Private	Tertiary	<37 hours	3-5 years	criti	21,000-29,999	No_high_ideation	<4/No
Male	Bachelor's degree	Sylhet	Never smoking	No	2	1	1	1	2	3	1	1	3	2	3	4	1	2	5	3	2	2	3						15	at high risk/15-22	27	2.700000048			25.4	25-29 yr	unmarried	Sylhet	Private	Tertiary	37-48 hours	<3 years	med	<21,000		<4/No
Male	Bachelor's degree	Khulna	Never smoking	Yes	2	1	1	1	1	2	1	1	1	4	4	4	1	3	3	4	1	6	1	0	10	0	0	0	11	non-exposed/<15	31	3.099999905	0	0	25.6	25-29 yr	unmarried	Others	Govt	Tertiary	<37 hours	<3 years	med	21,000-29,999	No_high_ideation	<4/No
Male	Diploma degree	Barishal	Current smoker	No	1	2	3	2	4	1	1	2	5	5	6	7	4	5	4	5	5	5	6	7	7	7	6	10	21	at high risk/15-22	52	5.199999809	3	33	24.3	<25 yr	unmarried	Others	Govt	Secondary	37-48 hours	3-5 years	med		Yes_high_ideations	=>4/Yes
Male	Diploma degree	Chattogram	Never smoking	Yes	2	2	2	1	2	2	2	2	1	4	4	3	3	3	3	3	2	5	4	0	0	0	0	0	16	at high risk/15-22	34	3.400000095	10	10	24	<25 yr	unmarried	Chattogram	Private	Primary	37-48 hours	3-5 years	em	>29,999	No_high_ideation	<4/No
Male	Diploma degree	Dhaka	Never smoking	No	4	4	3	4	5	5	2	3	3	5	5	5	5	6	5	1	1	1	3	6	6	4	4	5	33	targets of bullying/>22	37	3.700000048	4	23	27.4	25-29 yr	unmarried	Dhaka	Govt	Tertiary	<37 hours	3-5 years	med	21,000-29,999	Yes_high_ideations	<4/No
Male	Diploma degree	Dhaka	Never smoking	No	4	2	2	2	2	1	2	1	1	4	3	2	1	1	1	3	2	3	1	0	10	0	0	0	17	at high risk/15-22	21	2.099999905	0	0	29.3	25-29 yr	married	Dhaka	Govt	Secondary	37-48 hours	>5 years	em	>29,999	No_high_ideation	<4/No
Male	Bachelor's degree	Dhaka	Current smoker	No	3	2	2	2	2	3	2	2	2	5	4	4	4	5	4	2	3	4	1	0	10	0	0	0	20	at high risk/15-22	36	3.599999905	0	0	29.5	25-29 yr	married	Dhaka	Govt	Tertiary	<37 hours	>5 years	em	21,000-29,999	No_high_ideation	<4/No
Male	Diploma degree	Sylhet	Never smoking	Yes	1	2	2	2	1	3	1	2	1	5	1	1	1	1	4	1	1	1	2	0	10	0	0	0	15	at high risk/15-22	18	1.799999952	0	0	23	<25 yr	unmarried	Sylhet	Private	Tertiary	37-48 hours	<3 years	criti	<21,000	No_high_ideation	<4/No
Male	Diploma degree	Dhaka	Past smoker	No	1	3	1	2	2	2	2	2	2	3	1	1	3	1	4	1	3	3	3	0	10	0	0	0	17	at high risk/15-22	23	2.299999952	0	0	33.2	>29 yr	married	Dhaka	Govt	Tertiary	>48 hours	>5 years	all	>29,999	No_high_ideation	<4/No
Male	Bachelor's degree	Rajshahi	Past smoker	Yes	1	2	1	2	2	2	2	2	2	1	1	1	3	1	3	1	1	1	1	0	10	0	0	0	16	at high risk/15-22	14	1.399999976	0	0	26	25-29 yr	married	Others	Govt	Secondary	<37 hours	<3 years	criti	21,000-29,999	No_high_ideation	<4/No
Male	Bachelor's degree	Sylhet	Never smoking	No	1	1	1	1	1	2	1	1	1	3	2	2	1	1	1	1	1	1	1	0	10	0	0	0	10	non-exposed/<15	14	1.399999976	0	0	29	25-29 yr	unmarried	Sylhet	Govt	Tertiary	<37 hours	3-5 years	med	21,000-29,999	No_high_ideation	<4/No
Male	Bachelor's degree	Dhaka	Never smoking	No	2	4	3	4	3	5	5	5	5	4	4	5	4	4	4	4	1	1	2	1	1	1	2	2	36	targets of bullying/>22	33	3.299999952	9	15	36.7	>29 yr	married	Dhaka	Govt	Tertiary	<37 hours	>5 years	med	>29,999	No_high_ideation	<4/No
Male	Bachelor's degree	Dhaka	Current smoker	No	2	2	2	2	2	1	2	2	2	6	3	3	4	3	3	3	3	5	4	3	5	5	4	5	17	at high risk/15-22	37	3.700000048	5	22	26.6	25-29 yr	unmarried	Dhaka	Private	Secondary	37-48 hours	<3 years	med	<21,000	Yes_high_ideations	<4/No
Male	Bachelor's degree	Dhaka	Past smoker	No	2	1	2	2	2	2	2	1	1	4	2	1	3	1	1	3	1	3	1	0	10	0	0	0	15	at high risk/15-22	20	2	0	0	30	>29 yr	married	Dhaka	Govt	Tertiary	<37 hours	3-5 years	all	>29,999	No_high_ideation	<4/No
Male	Diploma degree	Sylhet	Never smoking	Yes	1	1	2	1	1	2	1	1	2	4	1	2	2	1	3	1	4	4	4	1	4	0	4	0	12	non-exposed/<15	26	2.599999905	6	11	23	<25 yr	unmarried	Sylhet	Private	Tertiary	>48 hours	<3 years	surg	21,000-29,999	No_high_ideation	<4/No
Male	Diploma degree	Dhaka	Never smoking	Yes	1	1	1	1	1	2	2	2	1	5	4	3	1	1	4	3	3	5	3	0	10	0	10	0	12	non-exposed/<15	32	3.200000048	0	10	24.3	<25 yr	unmarried	Dhaka	Private	Tertiary	>48 hours	3-5 years	criti	21,000-29,999	No_high_ideation	<4/No
Male	Bachelor's degree	Dhaka	Past smoker	No	2	2	2	2	2	4	2	4	2	2	2	3	1	1	2	2	2	2	2	1	1	1	1	1	22	at high risk/15-22	19	1.899999976	9	13	37.7	>29 yr	married	Dhaka	Govt	Tertiary	<37 hours	>5 years	med	>29,999	No_high_ideation	<4/No
Male	Master's degree or above	Dhaka	Current smoker	No	2	2	2	2	2	1	2	2	2	3	2	2	1	1	2	2	1	2	1	0	10	0	0	0	17	at high risk/15-22	17	1.700000048	0	0	26	25-29 yr	married	Dhaka	Govt	Tertiary	37-48 hours	3-5 years	all	21,000-29,999	No_high_ideation	<4/No
Male	Diploma degree	Chattogram	Never smoking	No	1	1	2	2	2	1	1	1	1	5	7	7	3	6	6	4	4	3	4	0	10	0	0	1	12	non-exposed/<15	49	4.900000095	0	1	27	25-29 yr	married	Chattogram	Govt	Secondary	<37 hours	3-5 years	em	21,000-29,999	No_high_ideation	=>4/Yes
Male	Diploma degree	Mymensingh	Past smoker	No	2	1	1	1	3	3	1	1	1	5	1	1	1	1	1	4	3	7	7	0	10	0	0	0	14	non-exposed/<15	31	3.099999905	0	0	24	<25 yr	unmarried	Others	Private	Secondary	>48 hours	<3 years	med	<21,000	No_high_ideation	<4/No
Male	Bachelor's degree	Chattogram	Current smoker	No	5	5	5	5	5	5	5	5	5	7	7	7	7	7	7	4	7	6	7	0	10	0	0	0	45	targets of bullying/>22	66	6.599999905	0	0	28	25-29 yr	married	Chattogram	Govt	Primary	37-48 hours	3-5 years	all	21,000-29,999	No_high_ideation	=>4/Yes
Male	Bachelor's degree	Sylhet	Never smoking	Yes	2	1	1	1	1	1	1	1	1	7	1	1	1	1	1	7	1	7	1	0	10	0	0	0	10	non-exposed/<15	28	2.799999952	0	0	27.8	25-29 yr	unmarried	Sylhet	Private	Tertiary	<37 hours	<3 years	surg	<21,000	No_high_ideation	<4/No
Male	Diploma degree	Chattogram	Past smoker	Yes	2	1	2	1	1	1	1	1	1	2	1	1	2	1	1	1	1	1	1	0	10	0	0	0	11	non-exposed/<15	12	1.200000048	0	0	22.8	<25 yr	unmarried	Chattogram	Private	Primary	37-48 hours	<3 years	all	>29,999	No_high_ideation	<4/No
Male	Diploma degree	Dhaka	Never smoking	Yes	2	2	2	2	2	5	3	5	3	4	3	2	1	4	2	5	5	4	2	0	10	0	0	0	26	targets of bullying/>22	32	3.200000048	0	0	25.3	25-29 yr	unmarried	Dhaka	Private	Tertiary	<37 hours	<3 years	all	21,000-29,999	No_high_ideation	<4/No
Male	Master's degree or above	Dhaka	Never smoking	No	2	5	3	3	4	4	3	3	2	4	4	4	5	4	5	4	3	2	4	0	10	0	0	0	29	targets of bullying/>22	39	3.900000095	0	0	32	>29 yr	married	Dhaka	Govt	Tertiary	37-48 hours	>5 years	em	>29,999	No_high_ideation	<4/No
Male	Bachelor's degree	Dhaka	Past smoker	No	4	3	3	3	4	5	3	3	2	5	6	5	5	6	6	4	4	5	7	0	10	0	1	0	30	targets of bullying/>22	53	5.300000191	0	1	28	25-29 yr	unmarried	Dhaka	Govt	Tertiary	37-48 hours	3-5 years	surg	21,000-29,999	No_high_ideation	=>4/Yes
Male	Master's degree or above	Sylhet	Never smoking	No	2	5	5	5	2	2	5	5	5	6	4	4	3	4	4	4	5	6	5	0	10	0	1	0	36	targets of bullying/>22	45	4.5	0	1	28	25-29 yr	married	Sylhet	Govt	Tertiary	<37 hours	3-5 years	med	21,000-29,999	No_high_ideation	=>4/Yes
Male	Master's degree or above	Sylhet	Never smoking	No	2	2	1	1	2	2	2	2	1	1	1	1	1	1	4	1	1	1	1	0	10	0	0	0	15	at high risk/15-22	13	1.299999952	0	0	28	25-29 yr	unmarried	Sylhet	Govt	Tertiary	<37 hours	3-5 years	criti	>29,999	No_high_ideation	<4/No
Male	Bachelor's degree	Dhaka	Never smoking	Yes	1	1	1	1	1	1	1	1	1	4	4	1	1	1	1	4	1	4	4	1	6	1	1	2	9	non-exposed/<15	25	2.5	4	9	25.3	25-29 yr	married	Dhaka	Private	Secondary	<37 hours	>5 years	gyn	21,000-29,999	No_high_ideation	<4/No
Male	Bachelor's degree	Chattogram	Past smoker	Yes	1	2	1	1	2	4	2	1	2	6	5	5	1	4	4	1	2	6	1	1	10	1	1	5	16	at high risk/15-22	35	3.5	0	8	25.2	25-29 yr	unmarried	Chattogram	Private	Primary	37-48 hours	<3 years	med	>29,999	No_high_ideation	<4/No
Male	Bachelor's degree	Chattogram	Current smoker	Yes	1	3	3	3	2	2	1	5	5	3	1	7	6	6	7	1	3	7	7	7	7	4	5	5	25	targets of bullying/>22	48	4.800000191	3	24	25	25-29 yr	married	Chattogram	Private	Primary	37-48 hours	<3 years	criti	>29,999	Yes_high_ideations	=>4/Yes
Male	Bachelor's degree	Sylhet	Current smoker	No	3	2	5	2	5	2	5	4	5	5	7	7	4	7	6	6	7	6	7	6	6	3	7	7	33	targets of bullying/>22	62	6.199999809	4	27	25	25-29 yr	unmarried	Sylhet	Private	Tertiary	<37 hours	<3 years	med	<21,000	Yes_high_ideations	=>4/Yes
Male	Bachelor's degree	Sylhet	Never smoking	Yes	2	1	3	2	2	5	2	2	4	4	3	2	3	6	4	3	5	1	5	1	10	1	0	0	23	targets of bullying/>22	36	3.599999905	0	2	23.9	<25 yr	unmarried	Sylhet	Private	Tertiary	<37 hours	3-5 years	surg	<21,000	No_high_ideation	<4/No
Male	Bachelor's degree	Dhaka	Never smoking	No	3	5	4	5	4	5	3	5	3	5	2	3	1	5	5	6	4	2	2	0	10	0	0	0	37	targets of bullying/>22	35	3.5	0	0	26	25-29 yr	unmarried	Dhaka	Govt	Tertiary	<37 hours	3-5 years	criti	21,000-29,999	No_high_ideation	<4/No
Male	Diploma degree	Dhaka	Never smoking	No	5	4	1	2	2	5	5	2	1	5	4	7	3	7	7	4	2	1	1	0	0	0	0	0	27	targets of bullying/>22	41	4.099999905	10	10	29	25-29 yr	married	Dhaka	Govt	Tertiary	37-48 hours	3-5 years	med	>29,999	No_high_ideation	=>4/Yes
Male	Diploma degree	Rajshahi	Never smoking	Yes	4	1	1	1	1	1	1	1	1	1	1	1	1	1	1	1	1	1	1	0	0	0	0	0	12	non-exposed/<15	10	1	10	10	25	25-29 yr	married	Others	Private	Tertiary	37-48 hours	<3 years	surg	<21,000	No_high_ideation	<4/No
Male	Diploma degree	Chattogram	Never smoking	Yes	1	1	2	1	1	2	2	1	2	1	3	3	1	3	5	1	1	1	1	0	10	0	0	0	13	non-exposed/<15	20	2	0	0	23	<25 yr	unmarried	Chattogram	Private	Tertiary	37-48 hours	<3 years	med	<21,000	No_high_ideation	<4/No
Male	Diploma degree	Dhaka	Never smoking	No	5	5	3	3	5	2	2	5	5	5	7	5	3	3	5	2	3	7	2	0	0	0	0	0	35	targets of bullying/>22	42	4.199999809	10	10	24	<25 yr	unmarried	Dhaka	Private	Tertiary	>48 hours	<3 years	criti	<21,000	No_high_ideation	=>4/Yes
Male	Master's degree or above	Dhaka	Never smoking	No	4	2	2	2	1	1	2	1	2	5	4	3	2	2	3	5	2	7	4	0	10	0	0	0	17	at high risk/15-22	37	3.700000048	0	0	32	>29 yr	married	Dhaka	Govt	Tertiary	>48 hours	>5 years	all	>29,999	No_high_ideation	<4/No
Male	Master's degree or above	Sylhet	Never smoking	No	2	2	2	1	2	2	1	2	2	2	3	3	2	3	4	4	2	2	2	0	10	0	0	0	16	at high risk/15-22	27	2.700000048	0	0	38	>29 yr	married	Sylhet	Govt	Tertiary	<37 hours	>5 years	criti	>29,999	No_high_ideation	<4/No
Male	Bachelor's degree	Dhaka	Never smoking	Yes	5	2	2	2	1	2	2	2	2	4	4	4	1	3	1	3	2	4	1	0	9	0	0	1	20	at high risk/15-22	27	2.700000048	1	2	26.9	25-29 yr	married	Dhaka	Private	Tertiary	37-48 hours	<3 years	criti	<21,000	No_high_ideation	<4/No
Male	Master's degree or above	Dhaka	Current smoker	No	3	4	3	3	3	5	3	4	2	5	5	5	5	5	5	3	6	6	4	8	5	5	5	8	30	targets of bullying/>22	49	4.900000095	5	31	27.6	25-29 yr	married	Dhaka	Govt	Tertiary	<37 hours	3-5 years	surg	>29,999	Yes_high_ideations	=>4/Yes
Male	Diploma degree	Chattogram	Never smoking	No	1	1	2	1	2	1	2	1	1	2	1	2	1	1	1	1	1	2	1	0	10	0	0	0	12	non-exposed/<15	13	1.299999952	0	0	26.2	25-29 yr	married	Chattogram	Govt	Secondary	37-48 hours	3-5 years	med	21,000-29,999	No_high_ideation	<4/No
Male	Diploma degree	Sylhet	Never smoking	Yes	1	1	1	1	1	1	1	1	1	4	4	1	1	2	1	1	1	4	1	0	10	0	0	0	9	non-exposed/<15	20	2	0	0	26	25-29 yr	married	Sylhet	Govt	Tertiary	<37 hours	3-5 years	em	21,000-29,999	No_high_ideation	<4/No
Male	Master's degree or above	Dhaka	Current smoker	No	2	2	2	2	2	2	2	2	2	4	6	6	3	5	6	2	2	6	5	0	10	0	0	0	18	at high risk/15-22	45	4.5	0	0	30	>29 yr	unmarried	Dhaka	Govt	Tertiary	37-48 hours	>5 years	surg	>29,999	No_high_ideation	=>4/Yes
Male	Bachelor's degree	Sylhet	Never smoking	Yes	2	2	2	2	2	2	2	2	2	7	2	3	1	3	4	2	2	3	2	0	10	10	0	10	18	at high risk/15-22	29	2.900000095	0	20	31	>29 yr	unmarried	Sylhet	Govt	Tertiary	<37 hours	>5 years	criti	>29,999	No_high_ideation	<4/No
Male	Bachelor's degree	Sylhet	Never smoking	Yes	1	1	2	2	2	1	2	2	2	2	1	2	1	1	2	1	2	1	1	0	0	0	0	0	15	at high risk/15-22	14	1.399999976	10	10	27.7	25-29 yr	married	Sylhet	Private	Tertiary	37-48 hours	>5 years	criti	<21,000	No_high_ideation	<4/No
Male	Diploma degree	Chattogram	Never smoking	Yes	1	2	1	2	1	1	1	1	1	4	4	1	2	2	1	3	2	2	2	1	0	1	0	0	11	non-exposed/<15	23	2.299999952	10	12	23.8	<25 yr	unmarried	Chattogram	Private	Tertiary	37-48 hours	<3 years	criti	>29,999	No_high_ideation	<4/No
Male	Diploma degree	Sylhet	Never smoking	No	1	2	1	2	2	2	2	2	1	3	2	3	1	2	4	2	2	2	2	0	10	0	0	0	15	at high risk/15-22	23	2.299999952	0	0	30	>29 yr	unmarried	Sylhet	Govt	Tertiary	<37 hours	3-5 years	surg	21,000-29,999	No_high_ideation	<4/No
Male	Bachelor's degree	Chattogram	Never smoking	Yes	1	1	2	3	1	3	2	2	2	3	2	3	2	1	3	2	5	2	4	0	0	0	0	0	17	at high risk/15-22	27	2.700000048	10	10	25.2	25-29 yr	married	Chattogram	Private	Primary	37-48 hours	3-5 years	med	>29,999	No_high_ideation	<4/No
Male	Diploma degree	Dhaka	Current smoker	Yes	1	1	2	1	1	2	2	2	1	4	4	1	2	2	2	4	2	1	2	0	10	0	0	0	13	non-exposed/<15	24	2.400000095	0	0	25	25-29 yr	unmarried	Dhaka	Private	Tertiary	37-48 hours	<3 years	all	<21,000	No_high_ideation	<4/No
Male	Bachelor's degree	Sylhet	Never smoking	No	2	2	1	3	2	2	2	2	1	4	2	3	2	3	2	3	2	3	2	10	10	10	10	10	17	at high risk/15-22	26	2.599999905	0	40	33	>29 yr	unmarried	Sylhet	Govt	Tertiary	<37 hours	>5 years	all	>29,999	Yes_high_ideations	<4/No
Male	Master's degree or above	Dhaka	Never smoking	Yes	1	1	1	1	2	3	3	1	1	2	1	2	1	1	1	2	1	2	1	0	10	0	0	0	14	non-exposed/<15	14	1.399999976	0	0	35	>29 yr	married	Dhaka	Govt	Tertiary	37-48 hours	>5 years	criti	>29,999	No_high_ideation	<4/No
Male	Bachelor's degree	Rajshahi	Never smoking	Yes	2	3	2	2	2	1	2	5	2	4	4	3	1	3	4	3	1	5	1	0	10	0	3	1	21	at high risk/15-22	29	2.900000095	0	4	24	<25 yr	unmarried	Others	Private	Secondary	<37 hours	3-5 years	criti	>29,999	No_high_ideation	<4/No
Male	Bachelor's degree	Rangpur	Never smoking	No	2	1	1	2	2	2	2	2	2	3	4	4	1	5	3	3	1	1	1	1	1	3	3	3	16	at high risk/15-22	26	2.599999905	9	19	29	25-29 yr	married	Others	Govt	Tertiary	<37 hours	3-5 years	med	21,000-29,999	No_high_ideation	<4/No
Male	Diploma degree	Dhaka	Never smoking	No	2	5	1	5	5	5	5	5	4	7	7	1	1	6	4	1	7	7	7	0	10	1	0	0	37	targets of bullying/>22	48	4.800000191	0	1	23	<25 yr	unmarried	Dhaka	Private	Tertiary	37-48 hours	<3 years	criti	>29,999	No_high_ideation	=>4/Yes
Male	Master's degree or above	Rajshahi	Never smoking	No	2	2	2	2	2	2	2	2	2	1	4	1	1	4	4	3	1	3	1	0	10	0	10	10	18	at high risk/15-22	23	2.299999952	0	20	28	25-29 yr	married	Others	Govt	Tertiary	37-48 hours	3-5 years	criti	21,000-29,999	No_high_ideation	<4/No
Male	Master's degree or above	Rangpur	Current smoker	No	2	1	2	1	2	2	2	2	1	4	3	3	3	3	3	2	2	2	3	0	10	0	0	5	15	at high risk/15-22	28	2.799999952	0	5	28	25-29 yr	married	Others	Govt	Tertiary	<37 hours	3-5 years	em	21,000-29,999	No_high_ideation	<4/No
Male	Bachelor's degree	Sylhet	Never smoking	No	1	1	1	1	1	3	2	1	1	2	2	3	3	1	1	3	1	3	1	0	0	0	0	0	12	non-exposed/<15	20	2	10	10	21.5	<25 yr	unmarried	Sylhet	Private	Tertiary	<37 hours	3-5 years	med	<21,000	No_high_ideation	<4/No
Male	Master's degree or above	Sylhet	Current smoker	Yes	2	1	1	1	2	2	1	2	1	4	4	4	2	2	3	1	4	3	2	0	10	0	0	0	13	non-exposed/<15	29	2.900000095	0	0	25	25-29 yr	unmarried	Sylhet	Private	Tertiary	37-48 hours	<3 years	criti	21,000-29,999	No_high_ideation	<4/No
Male	Diploma degree	Barishal	Never smoking	No	1	1	3	1	1	1	1	3	1	1	3	1	1	1	1	3	1	4	3	0	10	0	0	0	13	non-exposed/<15	19	1.899999976	0	0	26.2	25-29 yr	married	Others	Govt	Secondary	37-48 hours	3-5 years	em	21,000-29,999	No_high_ideation	<4/No
Male	Diploma degree	Sylhet	Never smoking	Yes	1	2	1	1	2	2	1	1	1	2	3	3	1	1	1	2	1	3	1	0	0	0	0	0	12	non-exposed/<15	18	1.799999952	10	10	24	<25 yr	married	Sylhet	Private	Tertiary	37-48 hours	<3 years	all		No_high_ideation	<4/No
Male	Bachelor's degree	Sylhet	Never smoking	Yes	1	1	1	1	3	1	2	1	1	7	2	1	1	1	2	3	1	2	1	0	0	0	0	1	12	non-exposed/<15	21	2.099999905	10	11	27.3	25-29 yr	unmarried	Sylhet	Private	Tertiary	<37 hours	3-5 years	med	<21,000	No_high_ideation	<4/No
Male	Diploma degree	Dhaka	Never smoking	Yes	1	1	2	2	1	1	1	1	1	4	1	1	1	1	1	1	1	1	1	0	10	0	10	0	11	non-exposed/<15	13	1.299999952	0	10	23.4	<25 yr	unmarried	Dhaka	Private	Secondary	<37 hours	<3 years	criti		No_high_ideation	<4/No
Male	Bachelor's degree	Dhaka	Never smoking	No	2	2	2	2	4	4	4	3	5	4	4	5	3	3	4	2	2	5	2	0	10	0	0	0	28	targets of bullying/>22	34	3.400000095	0	0	30	>29 yr	married	Dhaka	Govt	Tertiary	37-48 hours	>5 years	med	21,000-29,999	No_high_ideation	<4/No
Male	Master's degree or above	Dhaka	Never smoking	No	1	2	1	1	1	2	1	1	1	1	1	1	1	4	3	1	1	1	1	0	10	0	0	0	11	non-exposed/<15	15	1.5	0	0	27	25-29 yr	married	Dhaka	Govt	Tertiary	<37 hours	<3 years	all	21,000-29,999	No_high_ideation	<4/No
Male	Bachelor's degree	Dhaka	Never smoking	Yes	1	1	1	1	1	1	1	5	1	4	4	3	3	3	4	3	3	4	1	0	10	0	0	0	13	non-exposed/<15	32	3.200000048	0	0	25	25-29 yr	unmarried	Dhaka	Private	Secondary	<37 hours	3-5 years	em	<21,000	No_high_ideation	<4/No
Male	Bachelor's degree	Dhaka	Never smoking	No	3	2	2	1	2	2	4	2	1	7	7	6	2	6	6	1	2	2	4	0	10	0	0	0	19	at high risk/15-22	43	4.300000191	0	0	31	>29 yr	married	Dhaka	Govt	Tertiary	<37 hours	3-5 years	all	21,000-29,999	No_high_ideation	=>4/Yes
Male	Diploma degree	Mymensingh	Never smoking	Yes	2	2	5	2	2	2	5	5	2	4	5	4	1	2	5	2	2	1	1	0	10	0	0	0	27	targets of bullying/>22	27	2.700000048	0	0	22.8	<25 yr	unmarried	Others	Private	Tertiary	<37 hours	<3 years	med	>29,999	No_high_ideation	<4/No
Male	Diploma degree	Dhaka	Never smoking	Yes	2	1	2	2	3	3	1	3	1	5	3	5	3	3	5	3	4	3	4	0	0	0	1	0	18	at high risk/15-22	38	3.799999952	10	11	22.3	<25 yr	unmarried	Dhaka	Private	Tertiary	37-48 hours	<3 years	em	<21,000	No_high_ideation	<4/No
Male	Diploma degree	Sylhet	Never smoking	No	2	1	1	1	1	1				6	1	1	1	1	1	2	1	1	1	0	10	0	0	0		targets of bullying/>22	16	1.600000024	0	0	23.9	<25 yr	married	Sylhet	Private	Tertiary		<3 years	med	<21,000	No_high_ideation	<4/No
Male	Bachelor's degree	Chattogram	Past smoker	Yes	1	2	1	1	1	2	1	2	1	2	2	1	1	1	4	3	4	5	2	0	8	3	5	5	12	non-exposed/<15	25	2.5	2	15	25	25-29 yr	married	Chattogram	Private	Primary	37-48 hours	<3 years	med	<21,000	No_high_ideation	<4/No
Male	Bachelor's degree	Dhaka	Never smoking	Yes	1	1	1	1	1	3	4	1	1	1	1	1	1	1	1	2	1	3	5	0	10	0	0	0	14	non-exposed/<15	17	1.700000048	0	0	28.5	25-29 yr	married	Dhaka	Govt	Tertiary	<37 hours	>5 years	surg	21,000-29,999	No_high_ideation	<4/No
Male	Diploma degree	Sylhet	Never smoking	No																				0	10	0	10	0		targets of bullying/>22			0	10	24.8	<25 yr	married	Sylhet	Private	Tertiary	>48 hours	3-5 years	surg	<21,000	No_high_ideation
Male	Bachelor's degree	Chattogram	Past smoker	Yes	1	2	1	2	1	2	2	2	1	3	4	4	1	3	3	1	2	2	2	0	10	0	0	0	14	non-exposed/<15	25	2.5	0	0	25	25-29 yr	unmarried	Chattogram	Private	Primary	37-48 hours	<3 years	em	>29,999	No_high_ideation	<4/No
Male	Diploma degree	Chattogram	Never smoking	Yes	5	1	1	5	2	5	5	5	5	4	7	2	1	1	4	3	6	4	1	0	10	0	10	10	34	targets of bullying/>22	33	3.299999952	0	20	25	25-29 yr	unmarried	Chattogram	Private	Tertiary	37-48 hours	>5 years	gyn	<21,000	No_high_ideation	<4/No
Male	Bachelor's degree	Sylhet	Never smoking	No	2	2	1	1	2	2	1	1	1	4	3	3	1	1	2	3	1	4	2	1	9	5	8	6	13	non-exposed/<15	24	2.400000095	1	21	23	<25 yr	unmarried	Sylhet	Private	Tertiary	37-48 hours	<3 years	all	<21,000	Yes_high_ideations	<4/No
Male	Bachelor's degree	Dhaka	Past smoker	Yes	1	1	1	1	1	2	1	1	1	4	1	1	1	1	1	1	1	1	1	0	10	0	0	0	10	non-exposed/<15	13	1.299999952	0	0	25.8	25-29 yr	married	Dhaka	Private	Primary	37-48 hours	3-5 years	all	>29,999	No_high_ideation	<4/No
Male	Diploma degree	Dhaka	Past smoker	Yes	1	2	3	5	1	2	1	1	1	4	4	5	1	3	6	1	2	5	1	0	10	0	0	0	17	at high risk/15-22	32	3.200000048	0	0	24.6	<25 yr	married	Dhaka	Private	Tertiary	37-48 hours	<3 years	criti	<21,000	No_high_ideation	<4/No
Male	Bachelor's degree	Chattogram	Never smoking	No	1	2	2	2	1	2	2	3	1	3	3	2	1	3	2	2	3	3	2	8	9	6	6	6	16	at high risk/15-22	24	2.400000095	1	27	26	25-29 yr	unmarried	Chattogram	Govt	Tertiary	37-48 hours	3-5 years	med	21,000-29,999	Yes_high_ideations	<4/No
Male	Bachelor's degree	Dhaka	Never smoking	Yes	1	2	1	1	1	2	1	1	1	5	3	1	1	2	1	2	2	7	2	0	10	0	0	1	11	non-exposed/<15	26	2.599999905	0	1	23	<25 yr	married	Dhaka	Private	Tertiary	<37 hours	<3 years	criti	<21,000	No_high_ideation	<4/No
Male	Bachelor's degree	Dhaka	Never smoking	Yes	1	2	1	2	1	2	2	1	1	1	1	2	2	2	2	2	1	1	4	0	10	0	0	0	13	non-exposed/<15	18	1.799999952	0	0	26	25-29 yr	married	Dhaka	Private	Primary	37-48 hours	3-5 years	em	>29,999	No_high_ideation	<4/No
Male	Bachelor's degree	Dhaka	Current smoker	No	2	2	2	2	1	3	1	4	2	5	5	5	4	4	5	5	5	5	4	1	6	2	3	2	19	at high risk/15-22	47	4.699999809	4	12	38.4	>29 yr	married	Dhaka	Govt	Tertiary	<37 hours	>5 years	surg	>29,999	No_high_ideation	=>4/Yes
Male	Master's degree or above	Chattogram	Never smoking	No	2	2	5	3	2	2	2	2	2	5	3	4	3	6	5	1	4	3	4	4	7	1	10	7	22	at high risk/15-22	38	3.799999952	3	25	27	25-29 yr	married	Chattogram	Govt	Primary	>48 hours	3-5 years	med	21,000-29,999	Yes_high_ideations	<4/No
Male	Bachelor's degree	Barishal	Never smoking	No	1	1	1	1	2	2	2	2	2	4	4	4	1	4	4	4	3	3	1	0	10	0	0	0	14	non-exposed/<15	32	3.200000048	0	0	24	<25 yr	unmarried	Others	Private	Tertiary	<37 hours	<3 years	em	<21,000	No_high_ideation	<4/No
Male	Diploma degree	Dhaka	Never smoking	No	3	1	1	2	1	2	1	1	1	4	5	2	1	3	3	4	1	3	2	0	10	0	0	0	13	non-exposed/<15	28	2.799999952	0	0	25.3	25-29 yr	married	Dhaka	Private	Secondary	37-48 hours	<3 years	all	<21,000	No_high_ideation	<4/No
Male	Bachelor's degree	Sylhet	Never smoking	Yes	2	1	1	1	3	1	2	1	1	5	6	4	2	1	6	5	1	5	1	0	10	0	0	0	13	non-exposed/<15	36	3.599999905	0	0	28.8	25-29 yr	unmarried	Sylhet	Private	Tertiary	37-48 hours	3-5 years	gyn	<21,000	No_high_ideation	<4/No
Male	Diploma degree	Khulna	Current smoker	No	2	1	2	2	2	2	1	1	1	5	3	4	3	3	4	2	1	5	1	7	9	5	9	8	14	non-exposed/<15	31	3.099999905	1	30	26	25-29 yr	unmarried	Others	Govt	Secondary	37-48 hours	3-5 years	em	21,000-29,999	Yes_high_ideations	<4/No
Male	Master's degree or above	Dhaka	Never smoking	No	1	1	1	1	1	1	1	1	1	3	1	1	1	1	1	1	1	4	1	0	9	0	0	0	9	non-exposed/<15	15	1.5	1	1	27.9	25-29 yr	unmarried	Dhaka	Private	Tertiary	37-48 hours	3-5 years	criti	>29,999	No_high_ideation	<4/No
Male	Diploma degree	Barishal	Never smoking	Yes	1	2	2	1	1	2	1	1	2	3	3	4	1	4	3	4	2	3	1	0	1	0	1	5	13	non-exposed/<15	28	2.799999952	9	15	25	25-29 yr	unmarried	Others	Private	Tertiary	37-48 hours	<3 years	surg	>29,999	No_high_ideation	<4/No
Male	Diploma degree	Chattogram	Never smoking	No	2	2	2	1	2	2	2	2	1	3	1	3	3	3	4	3	3	3	3	0	10	0	0	0	16	at high risk/15-22	29	2.900000095	0	0	23	<25 yr	unmarried	Chattogram	Private	Primary	37-48 hours	<3 years	med	>29,999	No_high_ideation	<4/No
Male	Diploma degree	Dhaka	Current smoker	No	1	1	2	1	1	1	1	1	1	4	3	1	1	1	4	4	1	5	1	0	10	0	0	0	10	non-exposed/<15	25	2.5	0	0	26	25-29 yr	married	Dhaka	Private	Primary	37-48 hours	3-5 years	surg	<21,000	No_high_ideation	<4/No
Male	Bachelor's degree	Sylhet	Past smoker	Yes	1	2	2	1	2	1	1	2	1	3	1	1	1	1	3	1	1	5	1	0	10	0	0	0	13	non-exposed/<15	18	1.799999952	0	0	39	>29 yr	married	Sylhet	Govt	Secondary	<37 hours	>5 years	med	>29,999	No_high_ideation	<4/No
Male	Bachelor's degree	Sylhet	Never smoking	No	1	1	1	1	1	1	1	1	1	3	1	1	1	1	1	1	1	3	1	0	0	0	0	0	9	non-exposed/<15	14	1.399999976	10	10	25	25-29 yr	unmarried	Sylhet	Govt	Primary	37-48 hours	<3 years	all	21,000-29,999	No_high_ideation	<4/No
Male	Master's degree or above	Chattogram	Never smoking	No	2	2	3	2	2	2	1	3	2	3	5	6	3	5	6	1	3	2	7	0	9	1	0	0	19	at high risk/15-22	41	4.099999905	1	2	24.5	<25 yr	married	Chattogram	Private	Secondary	37-48 hours	<3 years	criti	>29,999	No_high_ideation	=>4/Yes
Male	Diploma degree	Dhaka	Past smoker	No	1	1	1	1	1	2	2	2	1	1	2	1	2	1	1	1	1	1	1	0	0	1	3	1	12	non-exposed/<15	12	1.200000048	10	15	25	25-29 yr	unmarried	Dhaka	Private	Tertiary	>48 hours	3-5 years	all	<21,000	No_high_ideation	<4/No
Male	Master's degree or above	Dhaka	Never smoking	Yes	2	2	1	1	1	1	2	3	1	3	4	3	2	3	2	3	1	3	4	0	0	0	0	0	14	non-exposed/<15	28	2.799999952	10	10	28	25-29 yr	unmarried	Dhaka	Private	Tertiary	>48 hours	3-5 years	med	21,000-29,999	No_high_ideation	<4/No
Male	Master's degree or above	Sylhet	Never smoking	No	1	1	1	1	1	2	2	1	1	4	3	3	3	3	4	4	3	2	1	0	10	0	0	0	11	non-exposed/<15	30	3	0	0	28.4	25-29 yr	unmarried	Sylhet	Private	Tertiary	<37 hours	3-5 years	med	<21,000	No_high_ideation	<4/No
Male	Diploma degree	Sylhet	Current smoker	Yes	2	2	1	1	2	1	1	2	1	3	1	3	1	1	1	1	1	7	1	0	10	0	0	0	13	non-exposed/<15	20	2	0	0	24.5	<25 yr	married	Sylhet	Private	Secondary	37-48 hours	3-5 years	em	<21,000	No_high_ideation	<4/No
Male	Diploma degree	Sylhet	Past smoker	Yes	2	3	1	1	1	1	5	1	1	3	1	2	1	1	2	2	1	3	1	0	10	0	0	0	16	at high risk/15-22	17	1.700000048	0	0	27.8	25-29 yr	unmarried	Sylhet	Govt	Tertiary	<37 hours	3-5 years	criti	21,000-29,999	No_high_ideation	<4/No
Male	Master's degree or above	Dhaka	Never smoking	No	2	1	1	1	1	1	1	1	1	3	1	1	1	3	1	1	1	3	4	0	0	0	0	0	10	non-exposed/<15	19	1.899999976	10	10	32	>29 yr	married	Dhaka	Govt	Tertiary	<37 hours	>5 years	surg	>29,999	No_high_ideation	<4/No
Male	Bachelor's degree	Sylhet	Never smoking	No	2	1	1	1	2	1	1	1	1	4	3	1	1	1	1	1	1	1	1	0	10	0	0	0	11	non-exposed/<15	15	1.5	0	0	28.5	25-29 yr	unmarried	Sylhet	Govt	Tertiary	<37 hours	3-5 years	criti	21,000-29,999	No_high_ideation	<4/No
Male	Diploma degree	Chattogram	Never smoking	Yes	1	1	1	1	1	2	1	1	1	5	4	3	1	1	3	3	3	2	1	0	10	1	0	0	10	non-exposed/<15	26	2.599999905	0	1	26.8	25-29 yr	unmarried	Chattogram	Private	Primary	37-48 hours	<3 years	criti	>29,999	No_high_ideation	<4/No
Male	Diploma degree	Mymensingh	Never smoking	Yes	2	1	1	1	1	1	1	1	2	4	4	1	1	4	4	4	1	3	1	0	10	0	0	0	11	non-exposed/<15	27	2.700000048	0	0	28	25-29 yr	married	Others	Govt	Tertiary	<37 hours	3-5 years	surg	>29,999	No_high_ideation	<4/No
Male	Diploma degree	Khulna	Never smoking	Yes	1	1	5	5	5	5	5	5	5	7	5	3	1	7	4	4	4	3	1	0	10	0	0	0	37	targets of bullying/>22	39	3.900000095	0	0	23	<25 yr	married	Others	Private	Secondary	37-48 hours	>5 years	criti	<21,000	No_high_ideation	<4/No
Male	Diploma degree	Dhaka	Never smoking	No	2	1	1	1	1	1	2	1	2	4	3	4	1	1	7	1	7	3	1	0	0	0	0	0	12	non-exposed/<15	32	3.200000048	10	10	24	<25 yr	married	Dhaka	Private	Secondary	37-48 hours	<3 years	criti	<21,000	No_high_ideation	<4/No
Male	Bachelor's degree	Dhaka	Never smoking	Yes	5	4	3	4	4	4	1	3	2	4	4	2	4	5	5	1	5	1	7	0	10	0	10	3	30	targets of bullying/>22	38	3.799999952	0	13	24	<25 yr	unmarried	Dhaka	Private	Tertiary	<37 hours	<3 years	criti	<21,000	No_high_ideation	<4/No
Male	Master's degree or above	Dhaka	Never smoking	No	2	2	2	2	2	2	2	2	2	2	2	2	1	1	2	2	2	2	2	1	1	0	0	0	18	at high risk/15-22	18	1.799999952	9	10	34.8	>29 yr	married	Dhaka	Govt	Tertiary	<37 hours	>5 years	surg	>29,999	No_high_ideation	<4/No
Male	Bachelor's degree	Dhaka	Never smoking	Yes	3	3	3	3	3	4	4	3	3	3	4	3	4	4	4	4	5	4	2	1	4	3	4	4	29	targets of bullying/>22	37	3.700000048	6	18	23.7	<25 yr	unmarried	Dhaka	Private	Primary	<37 hours	<3 years	all	<21,000	No_high_ideation	<4/No
Male	Diploma degree	Dhaka	Past smoker	Yes	1	1	1	1	2	4	2	1	1	4	5	4	4	5	5	3	4	7	4	0	10	0	0	0	14	non-exposed/<15	45	4.5	0	0	25	25-29 yr	unmarried	Dhaka	Private	Secondary	>48 hours	<3 years	em	<21,000	No_high_ideation	=>4/Yes
Male	Diploma degree	Dhaka	Current smoker	Yes	2	1	2	2	1	2	2	4	2	4	4	4	5	5	5	3	2	2	3	0	9	0	0	0	18	at high risk/15-22	37	3.700000048	1	1	34.2	>29 yr	married	Dhaka	Govt	Tertiary	<37 hours	>5 years	surg	21,000-29,999	No_high_ideation	<4/No
Male	Master's degree or above	Dhaka	Never smoking	No	5	4	2	2	5	3	3	3	4	6	4	2	2	4	4	4	4	4	4	0	0	0	0	0	31	targets of bullying/>22	38	3.799999952	10	10	36	>29 yr	married	Dhaka	Govt	Tertiary	37-48 hours	>5 years	em	21,000-29,999	No_high_ideation	<4/No
Male	Diploma degree	Sylhet	Never smoking	Yes	2	2	2	2	2	2	2	2	2	5	5	4	1	2	4	3	3	3	3	9	8	10	0	10	18	at high risk/15-22	33	3.299999952	2	31	29	25-29 yr	unmarried	Sylhet	Govt	Tertiary	<37 hours	3-5 years	med	>29,999	Yes_high_ideations	<4/No
Male	Master's degree or above	Chattogram	Current smoker	No	2	2	2	2	2	1	2	1	2	4	3	3	1	3	6	4	3	4	4	5	3	2	2	1	16	at high risk/15-22	35	3.5	7	17	30	>29 yr	unmarried	Chattogram	Govt	Secondary	>48 hours	3-5 years	em	>29,999	No_high_ideation	<4/No
Male	Diploma degree	Dhaka	Never smoking	No	1	1	1	2	2	2	2	2	2	1	1	1	1	1	1	1	1	1	1	0	0	0	0	0	15	at high risk/15-22	10	1	10	10	31	>29 yr	unmarried	Dhaka	Govt	Tertiary	<37 hours	>5 years	med	21,000-29,999	No_high_ideation	<4/No
Male	Master's degree or above	Dhaka	Current smoker	No	3	4	1	2	2	3	2	4	4	3	5	4	1	4	2	1	3	4	1	3	9	0	2	1	25	targets of bullying/>22	28	2.799999952	1	7	27.4	25-29 yr	married	Dhaka	Govt	Tertiary	<37 hours	3-5 years	surg	>29,999	No_high_ideation	<4/No
Male	Diploma degree	Dhaka	Never smoking	Yes	2	2	2	2	2	2	3	2	2	4	4	5	6	4	4	4	3	4	4	0	10	0	0	10	19	at high risk/15-22	42	4.199999809	0	10	24.3	<25 yr	unmarried	Dhaka	Private	Tertiary	37-48 hours	3-5 years	criti	21,000-29,999	No_high_ideation	=>4/Yes
Male	Bachelor's degree	Dhaka	Never smoking	No	1	2	1	2	2	2	1	2	1	2	2	1	2	2	1	1	1	1	1	0	2	0	0	1	14	non-exposed/<15	14	1.399999976	8	9	27	25-29 yr	unmarried	Dhaka	Private	Tertiary	37-48 hours	<3 years	surg	<21,000	No_high_ideation	<4/No
Male	Bachelor's degree	Sylhet	Past smoker	Yes	1	2	3	2	2	1	1	1	2	3	1	1	1	1	1	1	1	1	1	0	0	0	0	0	15	at high risk/15-22	12	1.200000048	10	10	22.9	<25 yr	married	Sylhet	Private	Tertiary	37-48 hours	<3 years	med	<21,000	No_high_ideation	<4/No
Male	Diploma degree	Chattogram	Never smoking	Yes	1	1	1	1	1	2	2	5	2	1	3	3	1	2	4	1	1	1	1	0	10	0	0	0	16	at high risk/15-22	18	1.799999952	0	0	23.2	<25 yr	unmarried	Chattogram	Private	Secondary	>48 hours	<3 years	criti	>29,999	No_high_ideation	<4/No
Male	Bachelor's degree	Chattogram	Past smoker	Yes	4	3	3	4	3	3	2	4	4	5	4	2	1	3	4	5	4	4	4	4	4	7	6	5	30	targets of bullying/>22	36	3.599999905	6	28	25	25-29 yr	unmarried	Chattogram	Private	Primary	37-48 hours	<3 years	criti	>29,999	Yes_high_ideations	<4/No
Male	Bachelor's degree	Sylhet	Never smoking	Yes	2	3	5	4	4	5	4	3	2	7	7	6	3	6	6	6	6	6	6	4	1	0	1	1	32	targets of bullying/>22	59	5.900000095	9	15	28	25-29 yr	unmarried	Sylhet	Private	Tertiary	>48 hours	3-5 years	criti	<21,000	No_high_ideation	=>4/Yes
Male	Diploma degree	Dhaka	Never smoking	Yes	2	1	2	1	4	2	1	2	2	4	4	4	1	1	4	1	1	1	1	0	10	0	0	0	17	at high risk/15-22	22	2.200000048	0	0	25	25-29 yr	unmarried	Dhaka	Private	Primary	>48 hours	<3 years	criti	<21,000	No_high_ideation	<4/No
Male	Master's degree or above	Barishal	Never smoking	Yes	2	2	3	3	3	4	3	3	3	5	4	5	4	4	5	5	3	3	4	4	5	4	3	2	26	targets of bullying/>22	42	4.199999809	5	18	31.2	>29 yr	married	Others	Govt	Primary	<37 hours	<3 years	med	21,000-29,999	No_high_ideation	=>4/Yes
Male	Bachelor's degree	Sylhet	Current smoker	No	2	1	2	1	1	2	2	1	1	5	4	4	1	3	4	4	3	4	1	0	10	0	0	0	13	non-exposed/<15	33	3.299999952	0	0	28.3	25-29 yr	unmarried	Sylhet	Govt	Secondary	37-48 hours	>5 years	criti	21,000-29,999	No_high_ideation	<4/No
Male	Diploma degree	Dhaka	Current smoker	Yes	1	1	3	1	1	1	1	1	1	1	2	2	1	1	1	1	2	2	2	1	0	0	0	0	11	non-exposed/<15	15	1.5	10	11	27	25-29 yr	married	Dhaka	Private	Tertiary	>48 hours	>5 years	med	21,000-29,999	No_high_ideation	<4/No
Male	Master's degree or above	Dhaka	Past smoker	No	2	1	3	1	1	1	1	2	1	6	2	1	1	1	1	4	1	6	1	0	10	0	0	0	13	non-exposed/<15	24	2.400000095	0	0	31	>29 yr	married	Dhaka	Govt	Tertiary	<37 hours	3-5 years	surg	21,000-29,999	No_high_ideation	<4/No
Male	Bachelor's degree	Sylhet	Never smoking	No	1	1	1	2	2	2	1	1	1	7	1	1	1	1	2	1	1	4	1	0	10	0	0	0	12	non-exposed/<15	20	2	0	0	29	25-29 yr	married	Sylhet	Private	Tertiary	37-48 hours	3-5 years	surg	<21,000	No_high_ideation	<4/No
Male	Master's degree or above	Dhaka	Past smoker	No	2	2	3	1	2	1	3	2	1	3	2	6	5	5	5	3	4	4	1	0	10	0	0	0	17	at high risk/15-22	38	3.799999952	0	0	31.4	>29 yr	married	Dhaka	Govt	Tertiary	<37 hours	>5 years	surg	21,000-29,999	No_high_ideation	<4/No
Male	Diploma degree	Sylhet	Never smoking	Yes	1	1	1	1	1	1	1	1	1	1	1	1	1	1	1	1	1	1	1	0	0	0	0	0	9	non-exposed/<15	10	1	10	10	24	<25 yr	unmarried	Sylhet	Private	Tertiary	37-48 hours	<3 years	med	<21,000	No_high_ideation	<4/No
Male	Bachelor's degree	Dhaka	Never smoking	Yes	2	2	2	2	2	2	2	2	2	4	7	7	3	4	7	4	3	7	4	1	10	0	0	0	18	at high risk/15-22	50	5	0	1	26	25-29 yr	married	Dhaka	Private	Tertiary	37-48 hours	3-5 years	em	>29,999	No_high_ideation	=>4/Yes
Male	Diploma degree	Sylhet	Never smoking	Yes	1	1	1	1	1	1	1	1	1	4	1	4	1	1	1	2	1	1	1	0	0	0	0	0	9	non-exposed/<15	17	1.700000048	10	10	25	25-29 yr	unmarried	Sylhet	Govt	Tertiary	37-48 hours	3-5 years	criti	>29,999	No_high_ideation	<4/No
Male	Diploma degree	Sylhet	Current smoker	Yes	2	3	1	1	1	1	5	1	1	3	1	2	1	1	2	2	1	1	3	0	10	0	0	0	16	at high risk/15-22	17	1.700000048	0	0	30	>29 yr	married	Sylhet	Govt	Tertiary	<37 hours	>5 years	med	>29,999	No_high_ideation	<4/No
Male	Diploma degree	Sylhet	Never smoking	Yes	1	1	1	1	1	1	1	1	1	1	2	2	1	2	2	1	1	1	1	0	0	1	0	0	9	non-exposed/<15	14	1.399999976	10	11	22	<25 yr	unmarried	Sylhet	Private	Tertiary	<37 hours	<3 years	surg	<21,000	No_high_ideation	<4/No
Male	Diploma degree	Chattogram	Never smoking	No	1	1	2	2	3	1	1	3	1	2	1	1	1	1	1	2	2	3	1	0	10	0	0	0	15	at high risk/15-22	15	1.5	0	0	25.8	25-29 yr	unmarried	Chattogram	Private	Secondary	37-48 hours	3-5 years	criti	21,000-29,999	No_high_ideation	<4/No
Male	Bachelor's degree	Sylhet	Never smoking	Yes	4	2	3	2	1																					targets of bullying/>22					26	25-29 yr	unmarried	Sylhet	Private	Tertiary	<37 hours	>5 years	med	<21,000
Male	Bachelor's degree	Sylhet	Never smoking	Yes	1	1	2	2	2	1	2	1	2	2	1	2	1	1	2	1	2	1	1	0	0	0	0	0	14	non-exposed/<15	14	1.399999976	10	10	26.6	25-29 yr	unmarried	Sylhet	Private	Tertiary	<37 hours	<3 years	criti	<21,000	No_high_ideation	<4/No
Male	Bachelor's degree	Dhaka	Never smoking	Yes	2	2	2	2	5	5	2	2	2	4	4	4	4	4	5	4	5	6	6	6	8	9	8	10	24	targets of bullying/>22	46	4.599999905	2	35	25.4	25-29 yr	unmarried	Dhaka	Private	Primary	37-48 hours	<3 years	criti	>29,999	Yes_high_ideations	=>4/Yes
Male	Master's degree or above	Sylhet	Never smoking	No	2	2	2	2	2	3	3	2	2	7	5	5	4	4	5	4	3	6	5	0	10	0	0	0	20	at high risk/15-22	48	4.800000191	0	0	26.2	25-29 yr	unmarried	Sylhet	Private	Tertiary	37-48 hours	<3 years	surg	<21,000	No_high_ideation	=>4/Yes
Male	Master's degree or above	Dhaka	Never smoking	No	2	2	2	2	2	2	2	5	5	3	4	5	4	1	5	4	3	5	2	0	10	0	0	0	24	targets of bullying/>22	36	3.599999905	0	0	29	25-29 yr	married	Dhaka	Govt	Tertiary	>48 hours	3-5 years	surg	>29,999	No_high_ideation	<4/No
Male	Diploma degree	Dhaka	Current smoker	No	1	1	1	1	1	1	1	2	2	6	5	7	4	4	7	3	5	3	5	0	10	0	0	0	11	non-exposed/<15	49	4.900000095	0	0	24.5	<25 yr	unmarried	Dhaka	Private	Primary	37-48 hours	<3 years	criti	<21,000	No_high_ideation	=>4/Yes
Male	Bachelor's degree	Dhaka	Current smoker	No	2	2	2	2	2	2	2	2	2	1	2	2	1	1	2	1	2	2	2	0	0	0	0	0	18	at high risk/15-22	16	1.600000024	10	10	29.4	25-29 yr	married	Dhaka	Govt	Tertiary	<37 hours	3-5 years	surg	21,000-29,999	No_high_ideation	<4/No
Male	Diploma degree	Dhaka	Current smoker	Yes	2	2	1	2	2	2	2	2	1	2	3	2	2	1	2	1	1	2	1	0	0	0	0	0	16	at high risk/15-22	17	1.700000048	10	10	56.5	>29 yr	married	Dhaka	Govt	Tertiary	<37 hours	>5 years	surg	>29,999	No_high_ideation	<4/No
Male	Bachelor's degree	Sylhet	Never smoking	Yes	2	2	2	2	2	1	1	2	1	4	4	4	2	1	3	3	2	4	2	0	0	0	0	0	15	at high risk/15-22	29	2.900000095	10	10	26	25-29 yr	unmarried	Sylhet	Private	Tertiary	<37 hours	3-5 years	surg	<21,000	No_high_ideation	<4/No
Male	Master's degree or above	Dhaka	Never smoking	No	2	3	2	4	2	4	2	2	1	2	4	4	2	2	4	3	2	4	3	1	9	0	5	1	22	at high risk/15-22	30	3	1	8	32	>29 yr	married	Dhaka	Govt	Tertiary	37-48 hours	>5 years	criti	>29,999	No_high_ideation	<4/No
Male	Diploma degree	Dhaka	Never smoking	Yes	1	1	1	1	1	2	1	1	1	4	2	1	1	2	1	1	1	4	1	0	10	0	0	0	10	non-exposed/<15	18	1.799999952	0	0	24.5	<25 yr	unmarried	Dhaka	Govt	Tertiary	<37 hours	<3 years	criti	21,000-29,999	No_high_ideation	<4/No
Male	Bachelor's degree	Dhaka	Never smoking	No	4	3	4	3	2	1	1	1	1	3	3	3	1	5	3	3	2	6	2	3	3	2	2	4	20	at high risk/15-22	31	3.099999905	7	18	28	25-29 yr	married	Dhaka	Govt	Tertiary	>48 hours	>5 years	criti	>29,999	No_high_ideation	<4/No
Male	Diploma degree	Chattogram	Never smoking	No	2	1	2	2	1	2	2	2	1	3	3	4	1	3	2	3	2	5	1	0	10	0	0	0	15	at high risk/15-22	27	2.700000048	0	0	27	25-29 yr	married	Chattogram	Govt	Secondary	37-48 hours	>5 years	surg	21,000-29,999	No_high_ideation	<4/No
Male	Diploma degree	Dhaka	Past smoker	No	2	1	2	1	2	2	1	5	1	4	3	2	2	1	3	3	1	1	1	0	10	1	10	10	17	at high risk/15-22	21	2.099999905	0	21	23	<25 yr	unmarried	Dhaka	Private	Tertiary	<37 hours	<3 years	med	<21,000	Yes_high_ideations	<4/No
Male	Diploma degree	Dhaka	Never smoking	Yes	1	2	2	2	1	1	1	2	2	1	1	1	1	1	1	1	1	1	1	0	10	0	0	0	14	non-exposed/<15	10	1	0	0	28	25-29 yr	married	Dhaka	Govt	Tertiary	37-48 hours	>5 years	surg	>29,999	No_high_ideation	<4/No
Male	Master's degree or above	Dhaka	Current smoker	No	5	1	2	2	2	2	2	2	1	4	4	3	1	3	3	3	1	2	1	0	10	0	0	0	19	at high risk/15-22	25	2.5	0	0	38.2	>29 yr	married	Dhaka	Govt	Tertiary	37-48 hours	>5 years	criti	21,000-29,999	No_high_ideation	<4/No
Male	Master's degree or above	Rajshahi	Current smoker	Yes	1	1	2	2	1	2	2	2	1	4	2	4	3	4	3	1	1	3	2	0	0	0	0	0	14	non-exposed/<15	27	2.700000048	10	10	32.3	>29 yr	married	Others	Govt	Secondary	>48 hours	>5 years	all	>29,999	No_high_ideation	<4/No
Male	Bachelor's degree	Dhaka	Never smoking	No	1	2	2	1	2	2	1	2	1	4	3	2	4	3	3	3	3	4	1	0	10	0	0	0	14	non-exposed/<15	30	3	0	0	30.7	>29 yr	unmarried	Dhaka	Govt	Tertiary	<37 hours	3-5 years	em	21,000-29,999	No_high_ideation	<4/No
Male	Diploma degree	Chattogram	Never smoking	Yes	2	2	2	2	2	2	2	4	2	4	2	2	3	2	4	3	3	3	2	0	0	0	0	0	20	at high risk/15-22	28	2.799999952	10	10	24	<25 yr	unmarried	Chattogram	Private	Secondary	37-48 hours	3-5 years	criti	21,000-29,999	No_high_ideation	<4/No
Male	Diploma degree	Sylhet	Current smoker	No	3	3	3	3	4	1	1	1	1	5	5	5	1	2	3	3	3	4	3	8	0	0	0	9	20	at high risk/15-22	34	3.400000095	10	27	40	>29 yr	married	Sylhet	Govt	Tertiary	<37 hours	>5 years	all	>29,999	Yes_high_ideations	<4/No
Male	Bachelor's degree	Dhaka	Never smoking	No	2	2	2	2	3	4	3	2	5	6	5	4	3	3	4	4	4	4	4	0	10	0	6	1	25	targets of bullying/>22	41	4.099999905	0	7	23	<25 yr	unmarried	Dhaka	Private	Tertiary	>48 hours	<3 years	med	21,000-29,999	No_high_ideation	=>4/Yes
Male	Bachelor's degree	Dhaka	Never smoking	No	1	1	1	1	1	1	1	1	1	3	1	1	1	1	1	1	1	1	1	0	10	0	0	0	9	non-exposed/<15	12	1.200000048	0	0	25	25-29 yr	married	Dhaka	Private	Secondary	37-48 hours	<3 years	criti	<21,000	No_high_ideation	<4/No
Male	Bachelor's degree	Chattogram	Never smoking	No	1	1	1	2	2	1	1	1	1	4	4	4	1	5	5	2	1	4	3	0	10	3	5	0	11	non-exposed/<15	33	3.299999952	0	8	24.4	<25 yr	married	Chattogram	Govt	Secondary	37-48 hours	<3 years	all	21,000-29,999	No_high_ideation	<4/No
Male	Diploma degree	Dhaka	Never smoking	Yes	2	3	1	1	4	2	2	3	2	1	1	1	1	1	1	4	1	4	1	0	10	0	10	0	20	at high risk/15-22	16	1.600000024	0	10	24.8	<25 yr	unmarried	Dhaka	Govt	Tertiary	<37 hours	3-5 years	criti	>29,999	No_high_ideation	<4/No
Male	Diploma degree	Dhaka	Never smoking	Yes	2	1	1	1	1	3	2	1	1	3	2	3	1	1	2	4	3	4	1	3	3	3	3	3	13	non-exposed/<15	24	2.400000095	7	19	25.2	25-29 yr	unmarried	Dhaka	Private	Tertiary	37-48 hours	3-5 years	criti		No_high_ideation	<4/No
Male	Master's degree or above	Sylhet	Never smoking	Yes	3	3	3	2	2	2	1	1	2	6	3	3	1	2	3	4	5	6		9	10	0	10	10	19	at high risk/15-22			0	29	29	25-29 yr	unmarried	Sylhet	Govt	Tertiary	<37 hours	3-5 years	all	21,000-29,999	Yes_high_ideations
Male	Bachelor's degree	Sylhet	Never smoking	Yes	2	2	1	1	3	1	1	3	5	7	7	2	3	6	5	7	7	7	4	0	10	0	0	0	19	at high risk/15-22	55	5.5	0	0	24	<25 yr	unmarried	Sylhet	Private	Tertiary	37-48 hours	3-5 years	criti	<21,000	No_high_ideation	=>4/Yes
Male	Bachelor's degree	Dhaka	Never smoking	No	1	1	2	1	1	2	1	1	2	3	4	1	1	1	1	1	1	3	3	0	10	0	0	0	12	non-exposed/<15	19	1.899999976	0	0	27.6	25-29 yr	unmarried	Dhaka	Private	Tertiary	37-48 hours	3-5 years	criti	21,000-29,999	No_high_ideation	<4/No
Male	Bachelor's degree	Mymensingh	Never smoking	Yes	2	2	1	1	3	4	1	2	3	4	3	2	4	2	3	4	2	3	2	0	10	0	2	0	19	at high risk/15-22	29	2.900000095	0	2	26	25-29 yr	unmarried	Others	Private	Tertiary	37-48 hours	<3 years	med	21,000-29,999	No_high_ideation	<4/No
Male	Diploma degree	Dhaka	Current smoker	No	2	2	1	2	1	1	2	1	1	3	3	3	1	1	4	3	1	5	3	0	10	0	0	0	13	non-exposed/<15	27	2.700000048	0	0	28	25-29 yr	married	Dhaka	Govt	Tertiary	37-48 hours	>5 years	surg	21,000-29,999	No_high_ideation	<4/No
Male	Master's degree or above	Dhaka	Current smoker	No	3	3	3	3	2	2	2	2	2	1	1	1	1	1	1	1	1	1	1	0	0	0	0	0	22	at high risk/15-22	10	1	10	10	41.4	>29 yr	married	Dhaka	Govt	Tertiary	<37 hours	>5 years	surg	>29,999	No_high_ideation	<4/No
Male	Master's degree or above	Rangpur	Past smoker	No	1	1	1	1	1	1	1	2	1	3	3	2	1	3	3	1	1	4	3	0	0	0	0	0	10	non-exposed/<15	24	2.400000095	10	10	36	>29 yr	married	Others	Govt	Primary	37-48 hours	>5 years	all	>29,999	No_high_ideation	<4/No
Male	Master's degree or above	Sylhet	Never smoking	No	3	4	3	4	3	4	5	3	3	6	4	6	1	4	6	1	1	1	3	4	10	2	4	3	32	targets of bullying/>22	33	3.299999952	0	13	29	25-29 yr	married	Sylhet	Govt	Tertiary	37-48 hours	>5 years	surg	>29,999	No_high_ideation	<4/No
Male	Diploma degree	Dhaka	Never smoking	Yes	1	1	1	1	1	1	1	1	1	1	1	1	1	1	1	4	2	3	1	0	0	0	0	0	9	non-exposed/<15	16	1.600000024	10	10	23	<25 yr	unmarried	Dhaka	Private	Primary	>48 hours	<3 years	em	<21,000	No_high_ideation	<4/No
Male	Bachelor's degree	Sylhet	Never smoking	No	4	2	2	4	4	2	2	2	2	7	5	3	4	5	4	4	6	6	4	10	10	10	10	10	24	targets of bullying/>22	48	4.800000191	0	40	43	>29 yr	married	Sylhet	Govt	Tertiary	37-48 hours	>5 years	em	>29,999	Yes_high_ideations	=>4/Yes
Male	Diploma degree	Dhaka	Never smoking	Yes	1	1	5	2	1	2	2	1	1	5	2	2	1	5	2	1	4	7	7	0	10	0	0	0	16	at high risk/15-22	36	3.599999905	0	0	23	<25 yr	unmarried	Dhaka	Private	Tertiary	<37 hours	<3 years	criti	<21,000	No_high_ideation	<4/No
Male	Master's degree or above	Rangpur	Past smoker	Yes	4	4	3	3	4	3	4	4	4	6	5	4	4	4	6	5	5	5	5	6	7	6	4	5	33	targets of bullying/>22	49	4.900000095	3	24	30	>29 yr	married	Others	Private	Secondary	>48 hours	3-5 years	all	>29,999	Yes_high_ideations	=>4/Yes
Male	Bachelor's degree	Dhaka	Never smoking	No	3	5	2	2	1	2	1	5	2	4	4	7	1	7	7	7	7	4	7	0	0	1	0	0	23	targets of bullying/>22	55	5.5	10	11	26	25-29 yr	married	Dhaka	Private	Tertiary	37-48 hours	3-5 years	criti	<21,000	No_high_ideation	=>4/Yes
Male	Diploma degree	Dhaka	Past smoker	No	2	2	2	2	2	2	2	2	2	1	1	1	1	1	1	1	1	1	1	0	0	0	0	0	18	at high risk/15-22	10	1	10	10	28.6	25-29 yr	married	Dhaka	Govt	Tertiary	<37 hours	3-5 years	surg	21,000-29,999	No_high_ideation	<4/No
Male	Diploma degree	Dhaka	Current smoker	No	1	2	1	2	1	1	1	2	5	5	4	3	1	1	1	2	1	5	1	0	10	0	0	1	16	at high risk/15-22	24	2.400000095	0	1	25	25-29 yr	unmarried	Dhaka	Govt	Tertiary	<37 hours	3-5 years	em	21,000-29,999	No_high_ideation	<4/No
Male	Master's degree or above	Dhaka	Never smoking	Yes	1	2	2	1	2	1	1	2	2	3	3	3	1	1	3	3	2	2	2	0	10	0	10	10	14	non-exposed/<15	23	2.299999952	0	20	26.9	25-29 yr	married	Dhaka	Govt	Secondary	<37 hours	<3 years	em	21,000-29,999	No_high_ideation	<4/No
Male	Diploma degree	Khulna	Past smoker	Yes	1	1	5	1	1	1	5	1	1	1	1	1	1	1	1	3	1	7	4	0	10	0	0	0	17	at high risk/15-22	21	2.099999905	0	0	22	<25 yr	unmarried	Others	Private	Tertiary	37-48 hours	<3 years	all	<21,000	No_high_ideation	<4/No
Male	Bachelor's degree	Sylhet	Never smoking	Yes	2	2	2	1	2	2	2	2	2	5	3	3	3	3	2	3	3	3	2	3	3	2	2	4	17	at high risk/15-22	30	3	7	18	22	<25 yr	unmarried	Sylhet	Private	Tertiary	<37 hours	3-5 years	med	<21,000	No_high_ideation	<4/No
Male	Bachelor's degree	Dhaka	Never smoking	Yes	2	1	1	1	1	1	1	1	1	1	1	1	1	1	1	1	1	1	1	0	3	3	2	2	10	non-exposed/<15	10	1	7	14	27.5	25-29 yr	unmarried	Dhaka	Govt	Tertiary	<37 hours	3-5 years	surg	>29,999	No_high_ideation	<4/No
Male	Bachelor's degree	Rangpur	Never smoking	No	1	2	2	2	1	1	2	1	1	5	4	5	4	7	5	1	7	3	4	0	10	0	0	0	13	non-exposed/<15	45	4.5	0	0	50	>29 yr	married	Others	Govt	Primary	37-48 hours	>5 years	all	>29,999	No_high_ideation	=>4/Yes
Male	Master's degree or above	Sylhet	Never smoking	Yes	1	1	2	1	2	1	1	1	2	7	7	7	7	7	7	1	7	1	7	0	10	0	0	1	12	non-exposed/<15	58	5.800000191	0	1	25	25-29 yr	unmarried	Sylhet	Private	Tertiary	37-48 hours	3-5 years	surg	<21,000	No_high_ideation	=>4/Yes
Male	Bachelor's degree	Mymensingh	Never smoking	Yes	2	1	1	2	1	1	1	1	1	3	4	4	1	1	3	3	4	3	3	1	1	1	1	0	11	non-exposed/<15	29	2.900000095	9	12	23	<25 yr	unmarried	Others	Govt	Tertiary	37-48 hours	>5 years	med	<21,000	No_high_ideation	<4/No
Male	Bachelor's degree	Sylhet	Never smoking	Yes	2	2	2	2	2	2	1	2	1	3	2	2	2	1	3	2	2	2	2	0	10	0	10	0	16	at high risk/15-22	21	2.099999905	0	10	24	<25 yr	unmarried	Sylhet	Private	Tertiary	37-48 hours	<3 years	criti	<21,000	No_high_ideation	<4/No
Male	Bachelor's degree	Dhaka	Current smoker	Yes	2	2	2	2	2	2	1	2	2	4	5	5	2	6	5	3	3	4	1	0	10	0	0	0	17	at high risk/15-22	38	3.799999952	0	0	28	25-29 yr	married	Dhaka	Govt	Tertiary	37-48 hours	3-5 years	criti	21,000-29,999	No_high_ideation	<4/No
Male	Bachelor's degree	Dhaka	Never smoking	Yes	2	1	2	2	2	2	3	1	1	5	4	4	3	3	2	1	3	3	7	0	10	1	1	1	16	at high risk/15-22	35	3.5	0	3	26	25-29 yr	unmarried	Dhaka	Private	Tertiary	37-48 hours	<3 years	med	21,000-29,999	No_high_ideation	<4/No
Male	Diploma degree	Chattogram	Past smoker	Yes	2	1	1	1	2	1	1	1	1	4	1	1	1	1	3	3	1	4	1	0	10	0	0	0	11	non-exposed/<15	20	2	0	0	24.3	<25 yr	unmarried	Chattogram	Private	Primary	37-48 hours	<3 years	med	>29,999	No_high_ideation	<4/No
Male	Bachelor's degree	Rangpur	Past smoker	Yes	2	1	2	1	1	1	1	1	1	3	1	1	1	1	2	3	1	4	1	0	0	0	0	0	11	non-exposed/<15	18	1.799999952	10	10	27	25-29 yr	married	Others	Govt	Secondary	<37 hours	<3 years	criti	21,000-29,999	No_high_ideation	<4/No
Male	Bachelor's degree	Dhaka	Never smoking	No	3	2	2	2	3	3	3	3	3	4	4	4	3	4	4	3	4	4	4	1	10	0	0	0	24	targets of bullying/>22	38	3.799999952	0	1	27.2	25-29 yr	married	Dhaka	Govt	Tertiary	37-48 hours	3-5 years	surg	>29,999	No_high_ideation	<4/No
Male	Master's degree or above	Dhaka	Never smoking	No	2	2	2	2	3	2	2	2	2	2	1	1	1	1	2	1	1	2	2	0	0	0	0	0	19	at high risk/15-22	14	1.399999976	10	10	34.8	>29 yr	married	Dhaka	Govt	Tertiary	37-48 hours	>5 years	surg	>29,999	No_high_ideation	<4/No
Male	Master's degree or above	Sylhet	Never smoking	Yes	1	1	1	1	1	1	1	1	1	4	4	3	1	1	4	3	1	4	4	0	10	0	10	10	9	non-exposed/<15	29	2.900000095	0	20	27.3	25-29 yr	unmarried	Sylhet	Private	Tertiary	37-48 hours	3-5 years	surg	<21,000	No_high_ideation	<4/No
Male	Diploma degree	Dhaka	Never smoking	No	2	1	1	1	1	2	2	2	1	5	2	3	2	4	3	1	1	4	2	0	10	0	0	0	13	non-exposed/<15	27	2.700000048	0	0	25	25-29 yr	unmarried	Dhaka	Govt	Tertiary	<37 hours	<3 years	criti	21,000-29,999	No_high_ideation	<4/No
Male	Bachelor's degree	Chattogram	Past smoker	No	2	4	2	2	4	5	2	2	3	6	5	5	4	7	6	3	3	5	4	0	5	0	4	10	26	targets of bullying/>22	48	4.800000191	5	19	24.6	<25 yr	unmarried	Chattogram	Private	Tertiary	<37 hours	<3 years	all	<21,000	No_high_ideation	=>4/Yes
Male	Diploma degree	Rangpur	Current smoker	No	5	1	1	2	2	2	1	1	2	3	4	5	4	5	5	3	3	4	7	2	1	2	2	2	17	at high risk/15-22	43	4.300000191	9	17	30.2	>29 yr	married	Others	Govt	Secondary	>48 hours	>5 years	surg	21,000-29,999	No_high_ideation	=>4/Yes
Male	Bachelor's degree	Sylhet	Never smoking	No	1	1	1	1	1	1	1	1	1	1	1	1	1	1	1	1	1	1	1	0	10	0	0	0	9	non-exposed/<15	10	1	0	0	25.8	25-29 yr	unmarried	Sylhet	Govt	Primary	<37 hours	3-5 years	all	21,000-29,999	No_high_ideation	<4/No
Male	Master's degree or above	Sylhet	Current smoker	No	2	2	2	2	2	2	2	2	2	5	3	4	2	2	2	4	2	3	3	0	10	10	10	10	18	at high risk/15-22	30	3	0	30	30	>29 yr	married	Sylhet	Govt	Tertiary	<37 hours	>5 years	criti	>29,999	Yes_high_ideations	<4/No
Male	Diploma degree	Sylhet	Current smoker	Yes	1	1	1	1	1	1	2	1	1	7	2	1	1	1	2	3	1	2	1	0	0	0	0	1	10	non-exposed/<15	21	2.099999905	10	11	24	<25 yr	unmarried	Sylhet	Private	Tertiary	<37 hours	<3 years	med	<21,000	No_high_ideation	<4/No
Male	Bachelor's degree	Chattogram	Never smoking	No	2	2	1	2	2	2	2	2	2	4	2	1	1	6	3	1	4	3	2	0	10	0	0	0	17	at high risk/15-22	27	2.700000048	0	0	28.5	25-29 yr	unmarried	Chattogram	Govt	Tertiary	37-48 hours	3-5 years	med	21,000-29,999	No_high_ideation	<4/No
Male	Bachelor's degree	Chattogram	Never smoking	Yes	2	2	2	1	2	1	1	1	1	3	4	2	1	3	2	2	1	3	2	0	10	0	0	0	13	non-exposed/<15	23	2.299999952	0	0	27.2	25-29 yr	married	Chattogram	Govt	Secondary	37-48 hours	3-5 years	em	21,000-29,999	No_high_ideation	<4/No
Male	Master's degree or above	Chattogram	Never smoking	No	5	2	2	2	2	2	5	5	2	3	4	4	3	5	5	3	1	2	1	0	10	0	0	0	27	targets of bullying/>22	31	3.099999905	0	0	30.4	>29 yr	married	Chattogram	Govt	Secondary	<37 hours	>5 years	criti	>29,999	No_high_ideation	<4/No
Male	Bachelor's degree	Dhaka	Past smoker	Yes	1	1	1	1	1	1	2	1	1	3	4	4	1	2	5	2	2	2	3	0	10	0	0	0	10	non-exposed/<15	28	2.799999952	0	0	30	>29 yr	married	Dhaka	Govt	Tertiary	37-48 hours	3-5 years	surg	21,000-29,999	No_high_ideation	<4/No
Male	Diploma degree	Dhaka	Never smoking	No	2	3	5	4	5	5	5	4	3	7	7	7	4	7	7	5	4	4	3	1	9	0	0	0	36	targets of bullying/>22	55	5.5	1	2	25.2	25-29 yr	married	Dhaka	Govt	Tertiary	<37 hours	<3 years	surg	21,000-29,999	No_high_ideation	=>4/Yes
Male	Bachelor's degree	Dhaka	Never smoking	No	2	5	2	5	5	2	4	5	3	5	6	5	4	4	4	4	3	2	1	0	10	0	0	0	33	targets of bullying/>22	38	3.799999952	0	0	23	<25 yr	married	Dhaka	Private	Tertiary	37-48 hours	<3 years	all	<21,000	No_high_ideation	<4/No
Male	Diploma degree	Dhaka	Never smoking	Yes	2	2	2	5	3	4	2	1	3	4	2	3	1	2	3	3	2	2	3	0	10	0	0	0	24	targets of bullying/>22	25	2.5	0	0	24	<25 yr	unmarried	Dhaka	Private	Primary	37-48 hours	<3 years	em	<21,000	No_high_ideation	<4/No
Male	Bachelor's degree	Dhaka	Past smoker	Yes	2	2	2	2	2	2	2	2	1	4	4	4	1	2	4	4	3	4	4	1	10	0	10	9	17	at high risk/15-22	34	3.400000095	0	20	27.4	25-29 yr	married	Dhaka	Govt	Tertiary	37-48 hours	<3 years	surg	21,000-29,999	No_high_ideation	<4/No
Male	Bachelor's degree	Sylhet	Never smoking	Yes	2	2	2	4	2	4	2	2	3	4	3	3	1	4	4	3	3	6	3	3	10	9	4	3	23	targets of bullying/>22	34	3.400000095	0	19	25	25-29 yr	unmarried	Sylhet	Private	Tertiary	<37 hours	<3 years	criti	<21,000	No_high_ideation	<4/No
Male	Master's degree or above	Dhaka	Never smoking	No	2	4	3	3	3	5	3	4	2	5	6	5	5	5	5	3	6	6	4	7	5	5	5	5	29	targets of bullying/>22	50	5	5	27	31.2	>29 yr	married	Dhaka	Govt	Tertiary	<37 hours	>5 years	surg	>29,999	Yes_high_ideations	=>4/Yes
Male	Bachelor's degree	Dhaka	Current smoker	No	1	1	1	1	2	2	1	2	2	1	2	1	1	1	1	1	2	1	2	0	10	0	0	0	13	non-exposed/<15	13	1.299999952	0	0	28	25-29 yr	unmarried	Dhaka	Govt	Tertiary	<37 hours	3-5 years	surg	21,000-29,999	No_high_ideation	<4/No
Male	Diploma degree	Chattogram	Never smoking	Yes	3	2	2	2	2	1	2	2	3	2	2	3	1	2	2	1	2	5	2	4	3	3	1	2	19	at high risk/15-22	22	2.200000048	7	17	22	<25 yr	unmarried	Chattogram	Private	Tertiary	37-48 hours	<3 years	criti	<21,000	No_high_ideation	<4/No
Male	Diploma degree	Dhaka	Past smoker	No	1	1	1	1	1	3	1	1	1	2	2	1	1	1	2	2	1	7	7	0	10	0	0	0	11	non-exposed/<15	26	2.599999905	0	0	25.2	25-29 yr	unmarried	Dhaka	Govt	Tertiary	37-48 hours	3-5 years	criti	21,000-29,999	No_high_ideation	<4/No
Male	Diploma degree	Sylhet	Never smoking	No	1	1	1	1	1	1	1	1	1	1	1	1	1	1	1	2	1	1	1	0	1	0	0	0	9	non-exposed/<15	11	1.100000024	9	9	28	25-29 yr	married	Sylhet	Private	Tertiary	<37 hours	3-5 years	med	<21,000	No_high_ideation	<4/No
Male	Bachelor's degree	Sylhet	Never smoking	Yes	1	1	1	1	1	2	1	2	1	2	2	1	1	1	1	2	1	2	1	0	0	0	0	0	11	non-exposed/<15	14	1.399999976	10	10	28	25-29 yr	unmarried	Sylhet	Private	Tertiary	<37 hours	3-5 years	surg	<21,000	No_high_ideation	<4/No
Male	Master's degree or above	Sylhet	Never smoking	No	1	2	4	2	5	4	4	3	4	7	7	7	6	6	7	6	7	7	7	0	10	0	0	0	29	targets of bullying/>22	67	6.699999809	0	0	27	25-29 yr	unmarried	Sylhet	Private	Tertiary	<37 hours	3-5 years	med	<21,000	No_high_ideation	=>4/Yes
Male	Bachelor's degree	Sylhet	Never smoking	No	2	2	2	2	2	2	2	2	2	7	2	3	3	3	2	2	3	3	3	10	10	8	8	10	18	at high risk/15-22	31	3.099999905	0	36	31	>29 yr	unmarried	Sylhet	Govt	Tertiary	37-48 hours	>5 years	med	21,000-29,999	Yes_high_ideations	<4/No
Male	Diploma degree	Chattogram	Past smoker	Yes	1	1	1	1	1	1	1	1	1	1	1	1	1	1	1	1	1	3	1	0	10	0	0	0	9	non-exposed/<15	12	1.200000048	0	0	25	25-29 yr	married	Chattogram	Private	Secondary	37-48 hours	<3 years	criti	<21,000	No_high_ideation	<4/No
Male	Bachelor's degree	Dhaka	Never smoking	Yes	2	2	1	2	2	3	2	4	2	2	2	2	2	2	2	2	2	2	2	0	9	0	0	1	20	at high risk/15-22	20	2	1	2	32	>29 yr	married	Dhaka	Govt	Tertiary	<37 hours	>5 years	surg	21,000-29,999	No_high_ideation	<4/No
Male	Bachelor's degree	Dhaka	Never smoking	Yes	1	1	1	1	1	1	1	1	1	3	3	1	1	1	1	1	1	3	1	0	10	0	0	0	9	non-exposed/<15	16	1.600000024	0	0	27	25-29 yr	married	Dhaka	Private	Secondary	<37 hours	3-5 years	med	21,000-29,999	No_high_ideation	<4/No
Male	Master's degree or above	Dhaka	Never smoking	Yes	2	1	1	2	1	1	1	1	2	5	3	3	3	1	2	1	2	5	4	0	9	0	0	4	12	non-exposed/<15	29	2.900000095	1	5	27	25-29 yr	married	Dhaka	Govt	Tertiary	<37 hours	>5 years	em	21,000-29,999	No_high_ideation	<4/No
Male	Bachelor's degree	Dhaka	Never smoking	Yes	1	1	1	1	2	1	2	1	1	3	3	1	1	1	1	1	1	3	1	0	10	0	0	0	11	non-exposed/<15	16	1.600000024	0	0	25	25-29 yr	unmarried	Dhaka	Govt	Tertiary	<37 hours	3-5 years	surg	21,000-29,999	No_high_ideation	<4/No
Male	Master's degree or above	Dhaka	Never smoking	No	2	2	2	1	2	2	1	1	1	3	2	4	1	5	6	4	4	5	1	1	10	0	1	0	14	non-exposed/<15	35	3.5	0	2	28	25-29 yr	married	Dhaka	Govt	Tertiary	<37 hours	3-5 years	em	21,000-29,999	No_high_ideation	<4/No
Male	Bachelor's degree	Rajshahi	Past smoker	No	2	2	2	2	2	2	3	5	2	4	3	3	4	5	4	3	5	3	2	0	10	0	0	0	22	at high risk/15-22	36	3.599999905	0	0	29	25-29 yr	married	Others	Govt	Tertiary	>48 hours	3-5 years	all	>29,999	No_high_ideation	<4/No
Male	Diploma degree	Sylhet	Never smoking	Yes	1	1	1	1	2	2	1	1	1	4	1	1	1	1	1	1	1	1	1	0	10	0	0	0	11	non-exposed/<15	13	1.299999952	0	0	23	<25 yr	unmarried	Sylhet	Private	Secondary	37-48 hours	<3 years	criti	<21,000	No_high_ideation	<4/No
Male	Master's degree or above	Chattogram	Past smoker	No	1	1	2	2	1	2	2	1	1	3	3	3	3	3	3	3	2	2	2	0	0	0	0	0	13	non-exposed/<15	27	2.700000048	10	10	30	>29 yr	married	Chattogram	Govt	Secondary	>48 hours	3-5 years	med	21,000-29,999	No_high_ideation	<4/No
Male	Master's degree or above	Dhaka	Never smoking	No	3	2	1	2	3	2	2	2	2	5	4	3	2	3	6	4	3	3	3	0	10	0	0	0	19	at high risk/15-22	36	3.599999905	0	0	25	25-29 yr	unmarried	Dhaka	Private	Secondary	37-48 hours	<3 years	criti	<21,000	No_high_ideation	<4/No
Male	Diploma degree	Sylhet	Never smoking	No	2	2	2	2	2	3	2	3	2	3	3	2	4	3	3	1	1	5	2	0	10	0	10	0	20	at high risk/15-22	27	2.700000048	0	10	24	<25 yr	unmarried	Sylhet	Private	Tertiary	37-48 hours	<3 years	all	<21,000	No_high_ideation	<4/No
Male	Diploma degree	Dhaka	Current smoker	Yes	1	1	1	1	1	1	1	5	1	3	3	1	1	1	1	2	1	2	1	0	0	0	0	0	13	non-exposed/<15	16	1.600000024	10	10	22.9	<25 yr	unmarried	Dhaka	Private	Tertiary	>48 hours	<3 years	med		No_high_ideation	<4/No
Male	Diploma degree	Sylhet	Current smoker	No	3	3	3	3	3	4	1	1	1	5	5	5	1	2	3	3	3	4	3	8	0	0	0	9	22	at high risk/15-22	34	3.400000095	10	27	40	>29 yr	married	Sylhet	Govt	Tertiary	<37 hours	>5 years	all	>29,999	Yes_high_ideations	<4/No
Male	Master's degree or above	Mymensingh	Never smoking	No	2	2	2	2	2	2	2	2	2	4	4	4	4	4	4	4	4	4	4	0	10	0	0	0	18	at high risk/15-22	40	4	0	0	26	25-29 yr	married	Others	Govt	Tertiary	<37 hours	<3 years	surg	21,000-29,999	No_high_ideation	=>4/Yes
Male	Master's degree or above	Sylhet	Never smoking	Yes	2	1	1	1	2	2	2	2	2	4	4	3	2	2	4	3	2	3	5	1	10	0	10	1	15	at high risk/15-22	32	3.200000048	0	12	26.4	25-29 yr	unmarried	Sylhet	Private	Tertiary	37-48 hours	<3 years	criti	21,000-29,999	No_high_ideation	<4/No
Male	Diploma degree	Dhaka	Never smoking	Yes	1	1	1	1	2	1	2	1	1	1	2	1	1	1	1	1	1	7	1	0	10	0	0	0	11	non-exposed/<15	17	1.700000048	0	0	24.6	<25 yr	unmarried	Dhaka	Private	Tertiary	37-48 hours	3-5 years	criti	<21,000	No_high_ideation	<4/No
Male	Bachelor's degree	Dhaka	Never smoking	Yes	2	2	1	1	2	1	1	1	1	4	3	5	3	5	3	4	3	7	1	0	1	0	0	0	12	non-exposed/<15	38	3.799999952	9	9	23	<25 yr	unmarried	Dhaka	Private	Primary	37-48 hours	<3 years	surg	<21,000	No_high_ideation	<4/No
Male	Bachelor's degree	Dhaka	Never smoking	No	2	5	5	5	5	5	5	5	5	6	6	6	4	7	7	4	7	7	4	7	8	2	10	4	42	targets of bullying/>22	58	5.800000191	2	25	25	25-29 yr	married	Dhaka	Private	Secondary	37-48 hours	<3 years	surg	<21,000	Yes_high_ideations	=>4/Yes
Male	Bachelor's degree	Dhaka	Never smoking	No	2	2	3	4	2	4	4	4	2	3	3	3	3	3	4	1	3	2	3	1	1	1	1	2	27	targets of bullying/>22	28	2.799999952	9	14	30.2	>29 yr	married	Dhaka	Govt	Tertiary	<37 hours	>5 years	surg	>29,999	No_high_ideation	<4/No
Male	Diploma degree	Dhaka	Current smoker	No	2	2	1	2	1	4	2	3	2	3	3	4	3	2	3	3	2	2	3	3	7	3	3	1	19	at high risk/15-22	28	2.799999952	3	13	26.2	25-29 yr	unmarried	Dhaka	Govt	Tertiary	<37 hours	3-5 years	surg	21,000-29,999	No_high_ideation	<4/No
Male	Diploma degree	Sylhet	Never smoking	Yes	2	2	1	2	2	2	2	1	2	1	5	5	1	3	4	3	3	3	2	2	2	10	2	3	16	at high risk/15-22	30	3	8	25	29	25-29 yr	unmarried	Sylhet	Govt	Tertiary	<37 hours	3-5 years	criti	21,000-29,999	Yes_high_ideations	<4/No
Male	Master's degree or above	Sylhet	Past smoker	No	1	1	1	2	2	1	1	3	1	4	3	2	1	1	3	4	2	5	4	0	10	0	0	0	13	non-exposed/<15	29	2.900000095	0	0	29.2	25-29 yr	married	Sylhet	Private	Secondary	<37 hours	<3 years	all	<21,000	No_high_ideation	<4/No
Male	Bachelor's degree	Sylhet	Never smoking	No	1	1	1	2	2	2	2	1	2	4	4	4	1	4	4	1	1	3	1	0	10	0	0	0	14	non-exposed/<15	27	2.700000048	0	0	28.8	25-29 yr	unmarried	Sylhet	Govt	Tertiary	37-48 hours	>5 years	surg	21,000-29,999	No_high_ideation	<4/No
Male	Master's degree or above	Chattogram	Never smoking	No	5	2	2	2	2	3	2	2	1	4	4	5	3	4	5	3	3	3	5	0	10	0	0	0	21	at high risk/15-22	39	3.900000095	0	0	28	25-29 yr	married	Chattogram	Govt	Tertiary	37-48 hours	<3 years	surg	21,000-29,999	No_high_ideation	<4/No
Male	Diploma degree	Dhaka	Never smoking	Yes	2	5	2	1	5	2	1	5	2	3	1	1	1	1	1	1	1	1	1	0	1	0	0	0	25	targets of bullying/>22	12	1.200000048	9	9	23.2	<25 yr	unmarried	Dhaka	Private	Tertiary	<37 hours	<3 years	criti	>29,999	No_high_ideation	<4/No
Male	Bachelor's degree	Sylhet	Never smoking	Yes	1	2	1	1	2	2	5	1	1	3	1	2	2	1	3	2	1	3	1	0	10	0	0	0	16	at high risk/15-22	19	1.899999976	0	0	30	>29 yr	married	Sylhet	Govt	Tertiary	37-48 hours	3-5 years	surg	>29,999	No_high_ideation	<4/No
Male	Bachelor's degree	Sylhet	Never smoking	No	2	2	2	2	2	2	2	2	2	5	3	4	2	2	2	4	2	3	3	0	10	10	10	10	18	at high risk/15-22	30	3	0	30	45	>29 yr	married	Sylhet	Govt	Tertiary	<37 hours	>5 years	med	>29,999	Yes_high_ideations	<4/No
Male	Diploma degree	Mymensingh	Current smoker	No	1	1	1	1	1	1	1	1	1	3	1	1	1	1	1	1	1	1	1	0	10	0	0	0	9	non-exposed/<15	12	1.200000048	0	0	27	25-29 yr	married	Others	Govt	Primary	37-48 hours	3-5 years	med	<21,000	No_high_ideation	<4/No
Male	Bachelor's degree	Rangpur	Never smoking	No	1	1	2	1	5	1	1	1	1	4	4	4	1	4	4	4	1	4	2	0	10	0	0	3	14	non-exposed/<15	32	3.200000048	0	3	29	25-29 yr	married	Others	Govt	Secondary	37-48 hours	3-5 years	em	21,000-29,999	No_high_ideation	<4/No
Male	Bachelor's degree	Dhaka	Never smoking	No	2	2	2	2	2	2	2	2	2	3	4	5	2	3	4	1	2	1	2	0	0	0	0	1	18	at high risk/15-22	27	2.700000048	10	11	29	25-29 yr	unmarried	Dhaka	Govt	Tertiary	<37 hours	>5 years	med	21,000-29,999	No_high_ideation	<4/No
Male	Diploma degree	Sylhet	Never smoking	No	1	2	2	1	2	2	2	2	1	3	2	3	1	2	4	2	2	2	2	0	10	0	0	0	15	at high risk/15-22	23	2.299999952	0	0	29	25-29 yr	unmarried	Sylhet	Govt	Tertiary	<37 hours	3-5 years	surg	21,000-29,999	No_high_ideation	<4/No
Male	Diploma degree	Dhaka	Never smoking	No	1	1	1	1	2	1	2	1	2	3	3	3	1	3	3	1	3	4	1	0	10	0	0	0	12	non-exposed/<15	25	2.5	0	0	33	>29 yr	married	Dhaka	Govt	Secondary	37-48 hours	>5 years	em	<21,000	No_high_ideation	<4/No
Male	Diploma degree	Dhaka	Never smoking	No	2	2	2	2	1	2	1	2	1	6	3	1	1	2	1	2	1	4	1	1	10	0	0	0	15	at high risk/15-22	22	2.200000048	0	1	23.3	<25 yr	unmarried	Dhaka	Private	Tertiary	37-48 hours	<3 years	surg	<21,000	No_high_ideation	<4/No
Male	Master's degree or above	Sylhet	Past smoker	No	2	2	2	2	2	1	2	3	1	4	4	3	3	3	3	3	1	3	3	0	10	0	0	0	17	at high risk/15-22	30	3	0	0	40	>29 yr	married	Sylhet	Govt	Tertiary	<37 hours	>5 years	all	21,000-29,999	No_high_ideation	<4/No
Male	Bachelor's degree	Chattogram	Never smoking	Yes	1	1	1	1	1	1	1	1	1	3	1	1	1	1	1	3	1	1	1	0	10	0	0	0	9	non-exposed/<15	14	1.399999976	0	0	26.9	25-29 yr	married	Chattogram	Private	Secondary	37-48 hours	<3 years	criti	>29,999	No_high_ideation	<4/No
Male	Bachelor's degree	Sylhet	Never smoking	Yes	1	1	1	1	1	1	1	1	1	4	1	3	1	4	1	3	2	1	1	0	0	0	1	0	9	non-exposed/<15	21	2.099999905	10	11	25.3	25-29 yr	unmarried	Sylhet	Private	Secondary	<37 hours	3-5 years	surg	21,000-29,999	No_high_ideation	<4/No
Male	Diploma degree	Chattogram	Current smoker	Yes	2	2	2	2	2	2	1	1	1	4	4	4	1	1	1	1	1	2	1	0	0	0	1	1	15	at high risk/15-22	20	2	10	12	23	<25 yr	unmarried	Chattogram	Private	Secondary	>48 hours	3-5 years	criti	<21,000	No_high_ideation	<4/No
Male	Diploma degree	Dhaka	Never smoking	No	5	2	2	2	5	2	2	2	2	4	5	5	4	4	3	1	3	3	1	9	4	0	8	5	24	targets of bullying/>22	33	3.299999952	6	28	27	25-29 yr	unmarried	Dhaka	Govt	Tertiary	<37 hours	>5 years	criti	21,000-29,999	Yes_high_ideations	<4/No
Male	Bachelor's degree	Khulna	Current smoker	No	2	2	1	1	2	2	1	1	1	3	5	7	1	3	4	1	2	3	1	0	10	0	0	0	13	non-exposed/<15	30	3	0	0	28.9	25-29 yr	married	Others	Govt	Secondary	<37 hours	3-5 years	em	21,000-29,999	No_high_ideation	<4/No
Male	Bachelor's degree	Dhaka	Never smoking	Yes	2	2	2	2	2	3	2	2	2	2	3	4	4	3	3	3	3	3	3	3	3	4	5	4	19	at high risk/15-22	31	3.099999905	7	23	26	25-29 yr	married	Dhaka	Private	Tertiary	>48 hours	3-5 years	em	>29,999	Yes_high_ideations	<4/No
Male	Diploma degree	Chattogram	Past smoker	No	2	5	3	2	2	1	2	2	2	5	4	4	4	4	4	4	4	4	4	0	0	0	0	0	21	at high risk/15-22	41	4.099999905	10	10	23	<25 yr	unmarried	Chattogram	Private	Secondary	<37 hours	<3 years	med	<21,000	No_high_ideation	=>4/Yes
Male	Bachelor's degree	Dhaka	Never smoking	Yes	1	1	1	1	1	1	1	1	1	1	2	1	1	1	1	1	1	1	1	0	10	0	0	0	9	non-exposed/<15	11	1.100000024	0	0	27	25-29 yr	unmarried	Dhaka	Govt	Tertiary	<37 hours	3-5 years	surg	21,000-29,999	No_high_ideation	<4/No
Male	Diploma degree	Dhaka	Never smoking	Yes	2	1	1	1	1	1	5	5	1	1	1	1	1	1	7	1	7	1	1	0	10	0	0	0	18	at high risk/15-22	22	2.200000048	0	0	23.5	<25 yr	unmarried	Dhaka	Private	Tertiary	<37 hours	<3 years	med		No_high_ideation	<4/No
Male	Master's degree or above	Sylhet	Never smoking	Yes	2	2	2	2	2	2	2	2	2	4	3	4	3	5	4	3	3	5	4	5	8	9	10	6	18	at high risk/15-22	38	3.799999952	2	32	35.3	>29 yr	married	Sylhet	Govt	Tertiary	<37 hours	>5 years	em	21,000-29,999	Yes_high_ideations	<4/No
Male	Master's degree or above	Dhaka	Current smoker	No	2	2	2	1	2	2	2	4	2	3	4	4	4	4	3	3	3	3	3	0	8	3	3	2	19	at high risk/15-22	34	3.400000095	2	10	29.3	25-29 yr	married	Dhaka	Govt	Tertiary	<37 hours	>5 years	surg	21,000-29,999	No_high_ideation	<4/No
Male	Master's degree or above	Sylhet	Never smoking	No	2	2	2	1	2	3	2	1	1	5	4	3	1	3	3	4	2	7	2	0	10	0	0	0	16	at high risk/15-22	34	3.400000095	0	0	26	25-29 yr	unmarried	Sylhet	Private	Tertiary	37-48 hours	<3 years	surg	<21,000	No_high_ideation	<4/No
Male	Bachelor's degree	Dhaka	Current smoker	No	2	2	2	2	2	2	2	2	2	1	1	1	1	1	2	1	2	2	2	0	0	0	0	0	18	at high risk/15-22	14	1.399999976	10	10	32.8	>29 yr	married	Dhaka	Govt	Tertiary	<37 hours	>5 years	surg	>29,999	No_high_ideation	<4/No
Male	Bachelor's degree	Chattogram	Never smoking	No	2	1	2	3	1	2	3	3	3	2	2	3	3	2	2	2	3	1	3	1	3	2	3	1	20	at high risk/15-22	23	2.299999952	7	14	23.6	<25 yr	unmarried	Chattogram	Private	Secondary	37-48 hours	<3 years	med	<21,000	No_high_ideation	<4/No
Male	Master's degree or above	Dhaka	Past smoker	Yes	4	5	4	5	2	2	3	2	2	4	3	1	3	1	3	1	1	4	1	0	10	0	0	0	29	targets of bullying/>22	22	2.200000048	0	0	28	25-29 yr	married	Dhaka	Govt	Tertiary	37-48 hours	>5 years	surg	>29,999	No_high_ideation	<4/No
Male	Master's degree or above	Sylhet	Never smoking	No	1	1	2	1	1	2	1	3	2	1	2	4	2	4	3	7	5	4	2	0	10	0	8	10	14	non-exposed/<15	34	3.400000095	0	18	26	25-29 yr	married	Sylhet	Private	Secondary	<37 hours	<3 years	criti	<21,000	No_high_ideation	<4/No
Male	Bachelor's degree	Sylhet	Never smoking	Yes	1	2	2	5	4	5	3	4	4	2	3	1	1	4	4	1	1	3	4	10	10	5	10	6	30	targets of bullying/>22	24	2.400000095	0	31	23	<25 yr	unmarried	Sylhet	Private	Tertiary	37-48 hours	<3 years	med	<21,000	Yes_high_ideations	<4/No
Male	Bachelor's degree	Dhaka	Never smoking	No	1	1	1	1	1	1	1	1	1	1	1	1	1	1	1	1	1	1	1	0	0	0	0	0	9	non-exposed/<15	10	1	10	10	24.5	<25 yr	unmarried	Dhaka	Private	Secondary	<37 hours	<3 years	all	<21,000	No_high_ideation	<4/No
Male	Master's degree or above	Dhaka	Current smoker	No	5	4	3	2	2	3	2	3	4	5	4	4	3	5	4	5	4	3	4	6	4	4	4	4	28	targets of bullying/>22	41	4.099999905	6	24	38	>29 yr	married	Dhaka	Govt	Tertiary	>48 hours	>5 years	em	>29,999	Yes_high_ideations	=>4/Yes
Male	Master's degree or above	Sylhet	Current smoker	Yes	1	2	1	1	2	2	5	1	1	3	1	2	2	1	2	2	1	3	1	0	10	0	0	0	16	at high risk/15-22	18	1.799999952	0	0	27	25-29 yr	married	Sylhet	Govt	Tertiary	37-48 hours	3-5 years	em	21,000-29,999	No_high_ideation	<4/No
Male	Bachelor's degree	Sylhet	Never smoking	No										1	1	1	1	1	1	1	1	1	1							targets of bullying/>22	10	1			28	25-29 yr	married	Sylhet	Private	Secondary	<37 hours	3-5 years	med	<21,000		<4/No
Male	Bachelor's degree	Sylhet	Never smoking	No	5	2	1	1	2	1	1	1	1	7	1	2	2	3	4	1	1	3	2	0	10	0	0	0	15	at high risk/15-22	26	2.599999905	0	0	32.5	>29 yr	unmarried	Sylhet	Govt	Primary	>48 hours	3-5 years	all	21,000-29,999	No_high_ideation	<4/No
Male	Bachelor's degree	Chattogram	Never smoking	Yes	2	2	1	1	2	2	1	1	2	4	3	2	1	3	3	1	2	5	1	0	10	0	0	0	14	non-exposed/<15	25	2.5	0	0	28	25-29 yr	unmarried	Chattogram	Govt	Tertiary	<37 hours	3-5 years	med	21,000-29,999	No_high_ideation	<4/No
Male	Bachelor's degree	Sylhet	Never smoking	Yes	1	1		1	1	1	1	1	1	3	4	1	1	4	2		1	4	1	0	10	0	0	0		targets of bullying/>22			0	0	29	25-29 yr	married	Sylhet	Govt	Secondary	37-48 hours	>5 years	criti	21,000-29,999	No_high_ideation
Male	Bachelor's degree	Sylhet	Never smoking	Yes	2	2	2	2	5	2	2	2	1	7	7	7	2	6	3	3	5	7	3	0	10	0	0	0	20	at high risk/15-22	50	5	0	0	25.2	25-29 yr	unmarried	Sylhet	Private	Tertiary	<37 hours	3-5 years	criti	21,000-29,999	No_high_ideation	=>4/Yes
Male	Diploma degree	Chattogram	Current smoker	Yes	1	5	2	5	1	2	1	2	4	5	4	4	3	1	7	4	4	7	6	6	10	5	6	0	23	targets of bullying/>22	45	4.5	0	17	24	<25 yr	unmarried	Chattogram	Private	Primary	>48 hours	<3 years	med	>29,999	No_high_ideation	=>4/Yes
Male	Bachelor's degree	Dhaka	Never smoking	Yes	1	1	1	1	1	1	1	1	1	4	1	1	1	1	1	1	1	1	1	0	10	0	0	0	9	non-exposed/<15	13	1.299999952	0	0	25	25-29 yr	unmarried	Dhaka	Govt	Tertiary	<37 hours	<3 years	criti	21,000-29,999	No_high_ideation	<4/No
Male	Bachelor's degree	Dhaka	Current smoker	No	5	5	4	5	4	1	3	3	4	1	7	6	1	5	4	1	1	1	1	0	10	0	1	1	34	targets of bullying/>22	28	2.799999952	0	2	30	>29 yr	married	Dhaka	Govt	Tertiary	<37 hours	3-5 years	em	21,000-29,999	No_high_ideation	<4/No
Male	Bachelor's degree	Sylhet	Never smoking	Yes	2	2	1	2	2	1	2	1	1	2	2	2	1	1	2	2	2	2	2	0	10	0	0	0	14	non-exposed/<15	18	1.799999952	0	0	26	25-29 yr	unmarried	Sylhet	Private	Tertiary	<37 hours	3-5 years	surg	<21,000	No_high_ideation	<4/No
Male	Master's degree or above	Sylhet	Never smoking	Yes	2	1	1	1	1	2	1	2	1	1	1	1	1	1	1	1	1	1	1	0	10	0	0	0	12	non-exposed/<15	10	1	0	0	45	>29 yr	married	Sylhet	Private	Secondary	37-48 hours	>5 years	criti	21,000-29,999	No_high_ideation	<4/No
Male	Diploma degree	Sylhet	Never smoking	No	2	2	2	2	2	2	1	2	2	7	2	3	1	3	3	3	3	4	4	10	10	10	0	10	17	at high risk/15-22	33	3.299999952	0	30	30	>29 yr	unmarried	Sylhet	Govt	Tertiary	37-48 hours	>5 years	criti	>29,999	Yes_high_ideations	<4/No
Male	Diploma degree	Dhaka	Past smoker	No	1	2	1	2	1	4	3	4	4	5	4	4	3	4	4	3	2	3	1	1	10	0	0	0	22	at high risk/15-22	33	3.299999952	0	1	22	<25 yr	unmarried	Dhaka	Private	Primary	>48 hours	<3 years	med	<21,000	No_high_ideation	<4/No
Male	Diploma degree	Sylhet	Never smoking	No	1	2	2	1	2	2	2	2	1	2	2	3	1	2	4	2	2	2	3	0	10	0	0	1	15	at high risk/15-22	23	2.299999952	0	1	30	>29 yr	unmarried	Sylhet	Govt	Tertiary	<37 hours	3-5 years	surg	21,000-29,999	No_high_ideation	<4/No
Male	Master's degree or above	Chattogram	Past smoker	Yes	1	1	1	1	1	2	1	1	1	3	3	4	1	3	4	3	3	1	1	0	10	0	0	0	10	non-exposed/<15	26	2.599999905	0	0	27	25-29 yr	married	Chattogram	Private	Primary	<37 hours	3-5 years	all	>29,999	No_high_ideation	<4/No
Male	Master's degree or above	Dhaka	Past smoker	No	4	1	1	1	1	4	3	1	1	1	1	1	1	1	1	2	1	7	1	0	10	0	0	0	17	at high risk/15-22	17	1.700000048	0	0	32	>29 yr	married	Dhaka	Govt	Tertiary	<37 hours	>5 years	med	>29,999	No_high_ideation	<4/No
Male	Master's degree or above	Dhaka	Past smoker	No	2	3	2	3	2	3	2	3	2	4	3	2	4	3	2	5	3	5	4	0	8	0	0	0	22	at high risk/15-22	35	3.5	2	2	28	25-29 yr	married	Dhaka	Govt	Tertiary	<37 hours	>5 years	med	>29,999	No_high_ideation	<4/No
Male	Bachelor's degree	Rangpur	Past smoker	No	1	2	1	2	2	1	1	2	1	4	3	2	1	1	3	1	1	4	2	0	0	0	0	0	13	non-exposed/<15	22	2.200000048	10	10	29	25-29 yr	married	Others	Govt	Primary	<37 hours	<3 years	med	21,000-29,999	No_high_ideation	<4/No
Male	Master's degree or above	Rajshahi	Current smoker	No	3	3	4	2	3	2	3	3	3	3	5	5	4	5	5	3	5	3	1	6	6	10	10	10	26	targets of bullying/>22	39	3.900000095	4	40	41	>29 yr	married	Others	Govt	Primary	37-48 hours	>5 years	em	>29,999	Yes_high_ideations	<4/No
Male	Bachelor's degree	Dhaka	Past smoker	Yes	2	2	2	2	2	2	2	2	2	3	3	2	2	1	2	1	1	1	1	0	10	0	0	0	18	at high risk/15-22	17	1.700000048	0	0	27	25-29 yr	married	Dhaka	Govt	Tertiary	37-48 hours	>5 years	em	21,000-29,999	No_high_ideation	<4/No
Male	Bachelor's degree	Dhaka	Never smoking	Yes	1	1	1	1	1	1	1	1	1	4	1	1	1	1	1	3	1	3	1	0	10	0	0	0	9	non-exposed/<15	17	1.700000048	0	0	26	25-29 yr	unmarried	Dhaka	Private	Tertiary	37-48 hours	3-5 years	criti	>29,999	No_high_ideation	<4/No
Male	Diploma degree	Dhaka	Never smoking	No	5	5	5	5	5	5	3	5	3	3	3	3	3	5	5	2	6	7	4	4	4	4	5	5	41	targets of bullying/>22	41	4.099999905	6	24	24.7	<25 yr	unmarried	Dhaka	Govt	Tertiary	<37 hours	<3 years	surg	21,000-29,999	Yes_high_ideations	=>4/Yes
Male	Diploma degree	Dhaka	Current smoker	Yes	2	2	1	1	1	1	1	1	1	4	2	1	1	2	1	3	1	4	1	0	10	0	0	0	11	non-exposed/<15	20	2	0	0	23.8	<25 yr	unmarried	Dhaka	Private	Tertiary	>48 hours	<3 years	em	<21,000	No_high_ideation	<4/No
Male	Diploma degree	Dhaka	Never smoking	No	5	5	5	5	3	2	1	3	3	3	3	3	6	3	4	3	3	4	2	0	10	0	0	0	32	targets of bullying/>22	34	3.400000095	0	0	27.3	25-29 yr	unmarried	Dhaka	Govt	Secondary	37-48 hours	3-5 years	criti	>29,999	No_high_ideation	<4/No
Male	Diploma degree	Dhaka	Past smoker	No	1	1	1	1	1	3	1	1	1	2	2	1	1	1	2	2	1	7	7	0	10	0	0	0	11	non-exposed/<15	26	2.599999905	0	0	25	25-29 yr	unmarried	Dhaka	Govt	Tertiary	37-48 hours	3-5 years	criti	21,000-29,999	No_high_ideation	<4/No
Male	Bachelor's degree	Chattogram	Past smoker	Yes	5	5	5	5	5	5	5	5	1	2	1	1	1	1	1	3	3	1	1	0	10	0	0	0	41	targets of bullying/>22	15	1.5	0	0	26	25-29 yr	unmarried	Chattogram	Private	Secondary	37-48 hours	<3 years	med	<21,000	No_high_ideation	<4/No
Male	Master's degree or above	Rajshahi	Never smoking	No	3	2	2	3	5	2	4	3	2	7	3	7	1	6	6	6	6	6	6	0	0	0	3	0	26	targets of bullying/>22	54	5.400000095	10	13	30	>29 yr	married	Others	Govt	Secondary	<37 hours	3-5 years	med	>29,999	No_high_ideation	=>4/Yes
Male	Master's degree or above	Sylhet	Never smoking	No	2	2	2	4	2	2	1	1	1	3	2	7	7	7	6	3	2	1	3	0	10	0	0	0	17	at high risk/15-22	41	4.099999905	0	0	27.9	25-29 yr	unmarried	Sylhet	Govt	Secondary	37-48 hours	>5 years	em	21,000-29,999	No_high_ideation	=>4/Yes
Male	Bachelor's degree	Chattogram	Never smoking	No	1	2	2	2	2	2	2	2	2	3	3	3	3	5	3	3	3	3	3	0	10	0	0	1	17	at high risk/15-22	32	3.200000048	0	1	25	25-29 yr	unmarried	Chattogram	Govt	Primary	<37 hours	3-5 years	med	21,000-29,999	No_high_ideation	<4/No
Male	Bachelor's degree	Sylhet	Never smoking	No	2	1	5	1	1	1	1	1	1	1	2	1	4	6	6	3	4	3	5	0	1	0	0	1	14	non-exposed/<15	35	3.5	9	10	26	25-29 yr	unmarried	Sylhet	Private	Secondary	>48 hours	3-5 years	criti	>29,999	No_high_ideation	<4/No
Male	Diploma degree	Dhaka	Never smoking	Yes	1	1	1	1	1	3	1	1	4	4	1	3	1	3	4	1	1	1	3	0	1	0	0	0	14	non-exposed/<15	22	2.200000048	9	9	22	<25 yr	married	Dhaka	Private	Tertiary	<37 hours	<3 years	surg	21,000-29,999	No_high_ideation	<4/No
Male	Bachelor's degree	Sylhet	Never smoking	No	2	1	2	2	2	2	2	2	2	7	4	2	1	1	2	4	3	3	3	10	10	10	10	10	17	at high risk/15-22	30	3	0	40	28	25-29 yr	married	Sylhet	Govt	Tertiary	37-48 hours	3-5 years	em	21,000-29,999	Yes_high_ideations	<4/No
Male	Bachelor's degree	Dhaka	Current smoker	No	4	4	4	5	4	5	3	5	4	7	7	6	6	6	6	4	6	6	4	10	4	7	7	5	38	targets of bullying/>22	58	5.800000191	6	35	27.9	25-29 yr	unmarried	Dhaka	Govt	Tertiary	<37 hours	3-5 years	surg	21,000-29,999	Yes_high_ideations	=>4/Yes
Male	Bachelor's degree	Barishal	Never smoking	No	3	3	2	2	2	2	2	2	3	3	3	3	3	2	3	3	1	1	1	0	10	0	0	0	21	at high risk/15-22	23	2.299999952	0	0	38	>29 yr	married	Others	Govt	Tertiary	37-48 hours	>5 years	criti	>29,999	No_high_ideation	<4/No
Male	Diploma degree	Sylhet	Never smoking	Yes	2	2	1	1	1	1	2	2	1	2	3	1	1	1	3	1	1	1	1	0	10	0	0	0	13	non-exposed/<15	15	1.5	0	0	25.3	25-29 yr	unmarried	Sylhet	Private	Tertiary	>48 hours	3-5 years	surg	<21,000	No_high_ideation	<4/No
Male	Diploma degree	Sylhet	Current smoker	No	2	2	2	2	2	2	2	2	2	5	3	4	2	2	2	4	2	3	3	0	10	10	10	10	18	at high risk/15-22	30	3	0	30	30.4	>29 yr	married	Sylhet	Govt	Tertiary	<37 hours	>5 years	criti	21,000-29,999	Yes_high_ideations	<4/No
Male	Diploma degree	Dhaka	Never smoking	No	1	4	1	2	2	2	2	4	2	4	4	1	6	1	6	4	4	5	1	0	10	0	0	0	20	at high risk/15-22	36	3.599999905	0	0	26	25-29 yr	unmarried	Dhaka	Private	Secondary	37-48 hours	<3 years	criti	<21,000	No_high_ideation	<4/No
Male	Bachelor's degree	Rajshahi	Never smoking	Yes	1	2	2	1	1	2	1	2	1	4	3	3	1	2	3	3	2	4	1	0	10	1	2	0	13	non-exposed/<15	26	2.599999905	0	3	26	25-29 yr	married	Others	Private	Tertiary	37-48 hours	3-5 years	em	<21,000	No_high_ideation	<4/No
Male	Bachelor's degree	Sylhet	Never smoking	Yes	1	1	1	1	1	2	2	1	1	5	5	5	4	4	4	4	4	1	1	0	10	0	0	0	11	non-exposed/<15	37	3.700000048	0	0	26.3	25-29 yr	unmarried	Sylhet	Private	Tertiary	<37 hours	3-5 years	surg	<21,000	No_high_ideation	<4/No
Male	Diploma degree	Sylhet	Never smoking	No	2	1	2	2	2	2	1	2	2	7	5	5	2	2	4	3	3	3	4	10	7	10	10	0	16	at high risk/15-22	38	3.799999952	3	33	28	25-29 yr	unmarried	Sylhet	Govt	Tertiary	<37 hours	3-5 years	em	21,000-29,999	Yes_high_ideations	<4/No
Male	Bachelor's degree	Sylhet	Never smoking	No	2	5	3	5	5	5	5	5	2	6	5	5	7	7	7	6	7	7	5	0	0	0	0	0	37	targets of bullying/>22	62	6.199999809	10	10	28.8	25-29 yr	unmarried	Sylhet	Private	Tertiary	<37 hours	3-5 years	gyn	<21,000	No_high_ideation	=>4/Yes
Male	Diploma degree	Dhaka	Never smoking	Yes	2	2	2	2	1	3	2	2	2	4	3	3	4	4	4	4	4	3	4	0	8	0	10	8	18	at high risk/15-22	37	3.700000048	2	20	25	25-29 yr	unmarried	Dhaka	Private	Primary	<37 hours	<3 years	criti	21,000-29,999	No_high_ideation	<4/No
Male	Master's degree or above	Sylhet	Never smoking	No	1	1	1	1	1	1	1	1	1	4	2	5	4	2	4	2	1	4	1	0	10	0	10	0	9	non-exposed/<15	29	2.900000095	0	10	24.5	<25 yr	unmarried	Sylhet	Private	Tertiary	37-48 hours	<3 years	surg	<21,000	No_high_ideation	<4/No
Male	Bachelor's degree	Chattogram	Past smoker	Yes	2	1	1	1	2	1	1	1	1	4	4	3	1	1	1	1	1	4	1	0	10	0	0	0	11	non-exposed/<15	21	2.099999905	0	0	26.3	25-29 yr	married	Chattogram	Private	Primary	37-48 hours	<3 years	med	>29,999	No_high_ideation	<4/No
Male	Diploma degree	Sylhet	Never smoking	No	1	1	1	1	1	1	1	1	1	2	1														9	non-exposed/<15					21.5	<25 yr	unmarried	Sylhet	Private	Tertiary	37-48 hours	<3 years	med	<21,000
Male	Diploma degree	Sylhet	Never smoking	Yes	1	2	1	1	2	2	2	1	1	3	2	1	1	1	2	2	1	1	1	0	10	0	0	10	13	non-exposed/<15	15	1.5	0	10	28.6	25-29 yr	married	Sylhet	Govt	Tertiary	<37 hours	<3 years	med	21,000-29,999	No_high_ideation	<4/No
Male	Master's degree or above	Sylhet	Never smoking	Yes	1	1	1	1	1	1	1	1	1	3	4	1	1	4	2	1	1	4	1	0	10	0	0	0	9	non-exposed/<15	22	2.200000048	0	0	28	25-29 yr	married	Sylhet	Govt	Tertiary	37-48 hours	>5 years	criti	21,000-29,999	No_high_ideation	<4/No
Male	Bachelor's degree	Dhaka	Never smoking	No	1	1	1	2	2	2	2	2	2	2	2	2	2	2	2	2	1	1	2	0	0	0	0	0	15	at high risk/15-22	18	1.799999952	10	10	29	25-29 yr	unmarried	Dhaka	Govt	Tertiary	<37 hours	<3 years	med	21,000-29,999	No_high_ideation	<4/No
Male	Bachelor's degree	Sylhet	Never smoking	No	2	2	3	3	4	3	2	2	3	5	3	2	1	3	3	4	2	3	2	10	10	0	10	10	24	targets of bullying/>22	28	2.799999952	0	30	31	>29 yr	married	Sylhet	Govt	Tertiary	37-48 hours	>5 years	em	>29,999	Yes_high_ideations	<4/No
Male	Master's degree or above	Dhaka	Never smoking	No	2	3	3	1	1	2	1	1	1	1	1	1	1	1	1	2	1	1	1	0	10	0	10	0	15	at high risk/15-22	11	1.100000024	0	10	26	25-29 yr	married	Dhaka	Govt	Tertiary	37-48 hours	3-5 years	surg	21,000-29,999	No_high_ideation	<4/No
Male	Bachelor's degree	Sylhet	Current smoker	No	1	1	1	4	4	3	1	1	2	3	2	1	1	1	1	4	1	4	1	0	0	0	0	0	18	at high risk/15-22	19	1.899999976	10	10	26.2	25-29 yr	unmarried	Sylhet	Private	Tertiary	37-48 hours	<3 years	med	<21,000	No_high_ideation	<4/No
Male	Bachelor's degree	Dhaka	Never smoking	No	1	2	2	2	1	2	1	1	1	3	1	3	1	1	4	3	1	4	1	0	10	0	0	0	13	non-exposed/<15	22	2.200000048	0	0	25	25-29 yr	married	Dhaka	Govt	Tertiary	<37 hours	<3 years	med	21,000-29,999	No_high_ideation	<4/No
Male	Master's degree or above	Rajshahi	Never smoking	No	2	2	1	1	1	1	1	2	1	1	1	1	2	1	1	1	1	1	1	0	0	0	0	0	12	non-exposed/<15	11	1.100000024	10	10	30	>29 yr	married	Others	Govt	Tertiary	37-48 hours	>5 years	em	>29,999	No_high_ideation	<4/No
Male	Master's degree or above	Barishal	Never smoking	Yes	2	3	3	3	2	2	2	2	2	2	2	2	1	2	2	2	2	2	2	0	0	0	0	0	21	at high risk/15-22	19	1.899999976	10	10	31	>29 yr	married	Others	Govt	Primary	<37 hours	>5 years	all	21,000-29,999	No_high_ideation	<4/No
Male	Bachelor's degree	Dhaka	Current smoker	No	2	1	2	1	2	2	2	2	1	5	4	6	1	4	4	3	4	2	1	0	10	0	0	0	15	at high risk/15-22	34	3.400000095	0	0	28.7	25-29 yr	married	Dhaka	Govt	Tertiary	<37 hours	3-5 years	criti	21,000-29,999	No_high_ideation	<4/No
Male	Bachelor's degree	Sylhet	Never smoking	Yes	1	1	1	2	1	1	1	1	1	1	1	1	1	1	1	1	1	1	1	0	0	0	0	0	10	non-exposed/<15	10	1	10	10	23	<25 yr	unmarried	Sylhet	Private	Tertiary	<37 hours	3-5 years	surg	<21,000	No_high_ideation	<4/No
Male	Master's degree or above	Chattogram	Never smoking	No	3	5	5	5	2	2	4	2	2	4	6	5	4	4	4	3	4	3	7	0	10	0	10	0	30	targets of bullying/>22	44	4.400000095	0	10	27.3	25-29 yr	married	Chattogram	Govt	Tertiary	<37 hours	3-5 years	surg	21,000-29,999	No_high_ideation	=>4/Yes
Male	Diploma degree	Sylhet	Never smoking	No	1	2	2	1	2	2	2	2	1	3	3	2	3	3	1	2	4	2	2	0	10	0	0	0	15	at high risk/15-22	25	2.5	0	0	33	>29 yr	unmarried	Sylhet	Govt	Tertiary	<37 hours	3-5 years	surg	>29,999	No_high_ideation	<4/No
Male	Master's degree or above	Dhaka	Past smoker	No	4	1	1	1	1	4	3	1	1	1	1	1	1	1	1	2	1	7	1	0	10	0	0	0	17	at high risk/15-22	17	1.700000048	0	0	30	>29 yr	married	Dhaka	Govt	Tertiary	<37 hours	>5 years	med	>29,999	No_high_ideation	<4/No
Male	Master's degree or above	Dhaka	Never smoking	No	5	5	5	5	2	2	5	4	3	4	3	3	4	4	7	4	5	5	4	0	10	0	1	0	36	targets of bullying/>22	43	4.300000191	0	1	30	>29 yr	married	Dhaka	Govt	Tertiary	37-48 hours	>5 years	med	21,000-29,999	No_high_ideation	=>4/Yes
Male	Diploma degree	Chattogram	Never smoking	Yes	1	1	1	1	1	1	1	1	1	3	2	1	1	1	1	3	2	1	1	0	10	0	0	0	9	non-exposed/<15	16	1.600000024	0	0	27.2	25-29 yr	unmarried	Chattogram	Govt	Secondary	<37 hours	>5 years	criti	>29,999	No_high_ideation	<4/No
Male	Diploma degree	Dhaka	Never smoking	Yes	1	1	1	1	1	1	1	1	1	3	3	2	1	1	4	2	1	1	1	0	3	0	0	0	9	non-exposed/<15	19	1.899999976	7	7	23	<25 yr	unmarried	Dhaka	Private	Secondary	>48 hours	<3 years	criti	<21,000	No_high_ideation	<4/No
